# Supplementary material for: Transcriptome analysis of the white pine blister rust pathogen Cronartium ribicola: de novo assembly, expression profiling, and identification of candidate effectors
Source: BMC Genomics. 2015 Sep 4;16(1):678. doi: 10.1186/s12864-015-1861-1 (PMC4559923; doi:10.1186/s12864-015-1861-1)
Supplement: Additional file 4: Figure S3. — Scatter plot of relative levels of transcript expression as measured by RNA-seq and qRT-PCR. Relative levels of transcript expression are presented as log2 (fold-change). Both RNA-seq and qRT-PCR data were analyzed based on three biological replicates. Pearson coefficient correlation analysis between data from RNA-seq and qRT-PCR shows R2 = 0.94 (p-value < 0.00001). (XLSX 6464 kb) [file 12864_2015_1861_MOESM4_ESM.xlsx]

## Sheet: S1_Ass
	Table S1: Statistical characteristics of de-novo assembly of Cronartium ribicola transcriptomes
	Database name	Transcript (n)	Component (n)	N25 (bp)	N50 (bp)	N75 (bp)	Max (bp)	Mini (bp)	Average (bp)	Total length (bp)
	Primary assembly of aeciospore and urediniospore	89645	64011	3816	2208	990	13532	201	1065	95465676
	Primary assembly of dual transcriptomes from cankered stem	296073	….	2815	1668	673	16463	201	865	2563333561
	Cri-reference transcriptome	17880	13629	3134	2084	1227	13021	201	1213.17	21691415
	Rust-associated transcriptome *	23671	…	3734	2489	1639	13532	201	1762	41719426
	* This transcriptome was extracted from dual transcriptomes assembled from cankered western white pine stem by BLASTn against the Cri reference transcriptome (17,880 sequences) with an E value cut-off at e-49, and by BLASTp against the WWP stem reference proteome with an E value cut-off at e-19 and greatest identity at 80%.

## Sheet: S2_ORF
	Table S2: Open reading frames (ORFs) predicted by TransDecoder for the Cri proteome
		Internal	Complete	5'-Partial	3'-Partial	Total
	Cri reference transcriptome	2196	9228	4220	1619	17264
	% of total Number	0.127201	0.534523	0.244439	0.093779	1
	Rust-associated transcriptome	1556	21733	8262	3070	34621
	% of total Number	0.0449438	0.62774	0.238641	0.0886745	1

## Sheet: S3_BLAST
	Table S3: BLAST analysis of Cronartium ribicola transcript and protein sequences against other databases.
	Query	Program	Database	E < 10e-100	E < 10e-50	E < 10e-6	Total seq
	Cri-17,880-nt	BLASTx	NCBI-NR	…	…	10,667 (59.7%)	17880
	Cri-17,264-proteins	BLSATp	Cqf-13,903	6774	8848	11,675 (67.6%)	17264
	Cri-17,264-proteins	BLSATp	Mlp-16,399	4297	6365	9,998 (57.9%)	17264
	Cri-17,264-proteins	BLASTp	Mli-25,838	4385	6397	10,096 (58.5%)	17264
	Cri-17,264-proteins	BLASTp	Pgt-20,534	3062	5137	9.039 (52.4%)	17264
	Cri-17,264-proteins	BLASTp	Pst-18,021	2925	5001	8,776 (50.8%)	17264
	Cri-17,264-proteins	BLASTp	Rust candidate effectors-23,516	1208	1809	3,946 (22.9%)	17264
	Cri-17,264-proteins	BLASTp	PHI-2,309-proteins	340	718	2,188 (12.7%)	17264
	Cri-17,264-proteins	BLASTp	dbCAN	9	36	292	17264
	Cri-17,264-proteins	BLASTp	TCDB-6,097	132	307	1195	17264
	Cqf-13,903-proteins	BLASTp	Cri-17,264-proteins	4930	6330	9,428 (67.8%)	13903
	Mlp-16,399-proteins	BLASTp	Cri-17,264-proteins	3526	5087	8,597 (52.4%)	16399
	Mli-25,838	BLASTp	Cri-17,264-proteins	4141	6297	12,864 (49.8%)	25838
	Pgt-20,534	BLASTp	Cri-17,264-proteins	2625	4274	7,967 (38.8%)	20534
	Pst-18,021	BLASTp	Cri-17,264-proteins	2459	4206	8,091 (44.9%)	18021
	Cri-secretome-734	BLASTp	Rust candidate effectors-23,516	203	274	433 (59.0%)	734

## Sheet: S4_CAZy
	Table S4: Annotation and classification of Cronartium ribicola carbohydrate-active enzymes
	CAZy family	E-value	Cri-protein (n)	Cri-SP (n)
	AA1	2.0E-68 ~ 6.8E-46	4	2
	AA2	2.9E-62 ~ 4.7E-62	2
	AA3	4.2e-50	1
	AA5	3.1E-143 ~ 1.1E-140	3	1
	AA6	8e-78	1
	AA7	1.2E-74 ~ 7.30E-18	5	2
	AA9	1.5E-29 ~ 1.8E-26	3	4
	CBM12	3.8e-05	1
	CBM13	3.2e-09	1
	CBM14	1.3e-11	1
	CBM20	0.00011	1
	CBM21	1.4e-29	1
	CBM32	0.00047	1
	CBM38	0.00094	3
	CBM43	4.9e-06	1
	CBM48	9.1e-07	1
	CBM50	3.1e-06	1
	CBM63	2.1e-16	1	1
	CE1	2.9E-16 ~ 2.2E-05	9
	CE12	2.4E-09 ~ 4.5E-04	2
	CE14	4.3e-12	1	1
	CE16	8.6E-25 ~ 2.1E-19	3	3
	CE4	9.5E-29 ~ 1.7E-06	16	6
	CE5	4.2E-21 ~ 1.3E-12	2
	CE8	3.2E-69 ~ 1.3E-27	7	2
	GH10	1.9e-94	1	1
	GH105	9.5E-26 ~ 2.3E-21	2	1
	GH109	3.0E-10 ~ 7.3E-07	3
	GH12	7.4E-23 ~ 2.1E-22	2	4
	GH128	6.2E-23 ~ 2.2E-18	2
	GH13	2.9E-43 ~ 8.3E-05	5
	GH131	1E-36 ~ 2,1E-19	4	3
	GH15	2e-72	1
	GH16	1.8E-21 ~ 7.5E-09	8	3
	GH17	5E-26 ~ 5.0E-16	3	2
	GH18	3.5E-64 ~ 3.4E-17	13	4
	GH2	7.4E-98 ~ 9.3E-55	3	2
	GH23	3.9e-12	1	1
	GH26	5.2E-25 ~ 3.0E-12	8	4
	GH27	8E-89 ~ 5.2E-05	4	2
	GH28	1e-55	1	2
	GH3	8.4E-62 ~ 3.5E-24	3	1
	GH30	5.1e-59	1	1
	GH31	1E-143 ~ 5.4E-55	3	1
	GH32	1.2e-43	1	1
	GH37	1.3E-123 ~ 4.7E-113	2
	GH38	1e-84	1
	GH47	3.1E-153 ~ 1.3E-19	10	3
	GH5	3E-40 ~ 3.2E-06	18	8
	GH51	…	…	2
	GH63	3.2E-35 ~ 3.4E-17	3	1
	GH71	6.5E-94 ~2.3E-62	3	1
	GH72	5.6E-67 ~ 1.1E-43	4
	GH74	0.00073	1
	GH76	1.4E-52 ~ 8.4E-42	2	1
	GH79	8.8e-36	1
	GH81	4.7E-148 ~ 1.1E-27	5	3
	GH85	4.1e-48	1
	GH9	5.8E-48 ~ 9.6E-30	2	1
	GH92	2.4E-126 ~ 1.4E-35	3	2
	GH99	2.0E-4 ~ 2.9E-04	2
	GT1	9.5E-48 ~ 6.6E-36	3
	GT15	4.2e-120	1
	GT18	4.9E-17 ~ 8.1E-18	3	2
	GT2	8.2E-40 ~ 3.3E-04	15
	GT20	1.9e-158	1
	GT21	1.3E-80 ~ 1.8E-80	2
	GT22	5E-95 ~ 2.5E-38	5
	GT23	1.6E-07 ~ 5.1E-04	3
	GT24	1.3E-125 ~ 2.9E-60	3	1
	GT25	1.5E-21 ~ 1.1E-20	7	2
	GT26	4.6E-06 ~ 6.4E-06	3
	GT3	1.3e-304	1
	GT31	2.6E-16 ~ 7.6E-05	6
	GT32	6.3E-24 ~ 2.2E-08	11
	GT33	1.3e-142	2
	GT39	4.1E-68 ~ 2.0E--67	3
	GT4	5.3E-31 ~ 2.1E-23	4
	GT43	1.4E-21 ~ 7.2E-08	3
	GT48	4.5e-308	1
	GT49	1.2E-45 ~ 3.6E-05	2
	GT50	2.3e-87	2
	GT66	7e-185	1
	GT69	6.3E-81 ~ 7.9E-28	5
	GT71	9.2E-55 ~ 3.9E-34	4
	GT90	4.4E-65 ~ 4.2E-18	9
	PL1	3.7E-45 ~ 5.7E-24	5	2
	PL14	7.1E-40 ~ 2.6E-13	3
	PL15	7.4e-06	1
	PL3	3.9E-21 ~ 3.0E-15	2	1
	Total seq (n)		310	85
	Total family (n)		89	39

## Sheet: S5-Transp
Table S5: Classification of Cronartium ribicola transporter proteins
Family code	Description	Abbreviation	TC-DB Acc	Cri-seq no.	% total
2.A.1	The Major Facilitator Superfamily (MFS)	MFS	gnl_TC-DB_Q01MW8	88	7.36402
1.A.26	The Mg2+ Transporter-E (MgtE) Family	MgtE	gnl_TC-DB_P27450	69	5.77406
3.A.18	The Nuclear mRNA Exporter (mRNA-E) Family		gnl_TC-DB_Q13838	68	5.69038
3.A.20	The Peroxisomal Protein Importer (PPI) Family	PPI	gnl_TC-DB_Q9XIL9	68	5.69038
2.A.29	The Mitochondrial Carrier (MC) Family	MC	gnl_TC-DB_Q01356	55	4.60251
3.A.2	The H+- or Na+-translocating F-type, V-type and A-type ATPase (F-ATPase) Superfamily	F-ATPase	gnl_TC-DB_Q9UI12	54	4.51883
3.A.1	The ATP-binding Cassette (ABC) Superfamily	ABC	gnl_TC-DB_Q8G6E9	52	4.35146
3.D.1	The H+ or Na+-translocating NADH Dehydrogenase (NDH) Family	NDH	gnl_TC-DB_Q6QIV8	47	3.93305
1.A.33	The Cation Channel-forming Heat Shock Protein-70 (Hsp70) Family	Hsp70	gnl_TC-DB_P08107	40	3.34728
9.A.14	The G-protein-coupled receptor (GPCR) Family	GPCR	gnl_TC-DB_Q02455	37	3.09623
9.A.50	The Nuclear t-RNA exporter (t-Exporter) Family		gnl_TC-DB_P32835	37	3.09623
3.A.16	The Endoplasmic Reticular Retrotranslocon (ER-RT) Family	ER-RT	gnl_TC-DB_P33755	29	2.42678
3.A.3	The P-type ATPase (P-ATPase) Superfamily	P-ATPase	gnl_TC-DB_P98205	28	2.3431
3.A.8	The Mitochondrial Protein Translocase (MPT) Family	MPT	gnl_TC-DB_P23644	27	2.25941
9.A.10	The Oligomeric Probable Pore-forming SpoIIA Toxin (SpoIIA) Family	SpoIIA	gnl_TC-DB_P31545	27	2.25941
2.A.7	The Drug/Metabolite Transporter (DMT) Superfamily	DMT	gnl_TC-DB_P22215	24	2.00837
3.A.5	The General Secretory Pathway (Sec) Family	Sec	gnl_TC-DB_Q9UGP8	20	1.67364
2.A.3	The Amino Acid-Polyamine-Organocation (APC) Family	APC	gnl_TC-DB_Q9R0S5	19	1.58996
4.C.1	The Proposed Fatty Acid Transporter (FAT) Family		gnl_TC-DB_Q42524	19	1.58996
3.D.4	The Proton-translocating Cytochrome Oxidase (COX) Superfamily	COX	gnl_TC-DB_P21592	16	1.33891
1.A.8	The Major Intrinsic Protein (MIP) Family	MIP	gnl_TC-DB_P47862	15	1.25523
2.A.67	The Oligopeptide Transporter (OPT) Family	OPT	gnl_TC-DB_Q54EF1	15	1.25523
5.B.1	The Phagocyte (gp91phox) NADPH Oxidase Family	gp91phox	gnl_TC-DB_Q12473	14	1.17155
9.B.45	The Arg/Asp/Asp (RDD) Family		gnl_TC-DB_A0ZK04	14	1.17155
1.A.1	The Voltage-gated Ion Channel (VIC) Superfamily	VIC	gnl_TC-DB_Q8GXE6	11	0.920502
8.A.5	The Voltage-gated K+ Channel β-subunit (Kvβ) Family	KTN	gnl_TC-DB_P63144	11	0.920502
1.F.1	The Synaptosomal Vesicle Fusion Pore (SVF-Pore) Family	SVF-Pore	gnl_TC-DB_P46459	9	0.753138
2.A.19	The Ca2+:Cation Antiporter (CaCA) Family	CaCA	gnl_TC-DB_P42839	8	0.669456
9.B.37	The Huntington-interacting Protein 14 (HIP14) Family		gnl_TC-DB_Q8R173	8	0.669456
2.A.4	The Cation Diffusion Facilitator (CDF) Family	CDF	gnl_TC-DB_P69380	7	0.585774
2.A.6	The Resistance-Nodulation-Cell Division (RND) Superfamily	RND	gnl_TC-DB_P04035	7	0.585774
3.A.9	The Chloroplast Envelope Protein Translocase (CEPT or Tic-Toc) Family	CEPT or Tic-Toc	gnl_TC-DB_Q9MUK5	7	0.585774
4.C.2	The Carnitine O-Acyl Transferase (CrAT) Family		gnl_TC-DB_Q9UKG9	7	0.585774
9.A.1	The Non ABC Multidrug Exporter (N-MDE) Family	PLI	gnl_TC-DB_Q15311	7	0.585774
1.A.11	The Ammonia Transporter Channel (Amt) Family	Amt	gnl_TC-DB_Q96UY0	6	0.502092
2.A.17	The Proton-dependent Oligopeptide Transporter (POT/PTR) Family	POT/PTR	gnl_TC-DB_P32901	6	0.502092
2.A.18	The Amino Acid/Auxin Permease (AAAP) Family	AAAP	gnl_TC-DB_P36062	6	0.502092
2.A.53	The Sulfate Permease (SulP) Family	SulP	gnl_TC-DB_Q8F8H7	6	0.502092
2.A.96	The Acetate Uptake Transporter (AceTr) Family	AceTr	gnl_TC-DB_P25613	6	0.502092
3.B.1	The Na+-transporting Carboxylic Acid Decarboxylase (NaT-DC) Family	NaT-DC	gnl_TC-DB_Q57111	6	0.502092
8.A.30	The Nedd4-Family Interacting Protein-2 (Nedd4) Family	Nedd4	gnl_TC-DB_Q8CFI0	6	0.502092
8.B.9	The Triflin Toxin (Triflin or CRISP) Family		gnl_TC-DB_Q7T1K6	6	0.502092
9.B.25	The Mitochondrial Inner/Outer Membrane Fusion (MMF) Family	MMF	gnl_TC-DB_O60313	6	0.502092
1.A.35	The CorA Metal Ion Transporter (MIT) Family	MIT	gnl_TC-DB_P35724	5	0.41841
1.A.4	The Transient Receptor Potential Ca2+ Channel (TRP-CC) Family	TRP-CC	gnl_TC-DB_Q9VMR4	5	0.41841
2.A.66	The Multidrug/Oligosaccharidyl-lipid/Polysaccharide (MOP) Flippase Superfamily	MOP	gnl_TC-DB_P38206	5	0.41841
5.A.4	…		gnl_TC-DB_Q65GF5	5	0.41841
8.A.32	The Î²-Amyloid Cleaving Enzyme (BACE1) Family	BACE1	gnl_TC-DB_P56817	5	0.41841
8.A.34	The Endophilin (Endophilin) Family		gnl_TC-DB_P25343	5	0.41841
9.B.12	The Sensitivity to sodium or Salt Stress-induced Hydrophobic Peptide (Sna) Family	Sna	gnl_TC-DB_P0AE42	5	0.41841
1.A.9	The Neurotransmitter Receptor,Cys loop,Ligand-gated Ion Channel (LIC) Family	LIC	gnl_TC-DB_O95166	4	0.334728
2.A.21	The Solute:Sodium Symporter (SSS) Family	SSS	gnl_TC-DB_Q93N33	4	0.334728
2.A.38	The K+ Transporter (Trk) Family	Trk	gnl_TC-DB_P73948	4	0.334728
2.A.50	The Glycerol Uptake (GUP) Family	GUP	gnl_TC-DB_P53154	4	0.334728
3.A.7	The Type IV (Conjugal DNA-Protein Transfer or VirB) Secretory Pathway (IVSP) Family		gnl_TC-DB_Q7CM88	4	0.334728
9.A.17	The Integral Membrane Peroxisomal Protein Importer-2 (PPI2) Family	PbrT	gnl_TC-DB_P56589	4	0.334728
9.A.34	…		gnl_TC-DB_Q6EE14	4	0.334728
9.A.48	The Unconventional Protein Secretion (UPS) System		gnl_TC-DB_P46096	4	0.334728
9.B.10	The Putative Tripartite Zn2+ Transporter (TZT) Family		gnl_TC-DB_P94400	4	0.334728
9.B.35	The Putative Thyronine-Transporting Transthyretin (Transthyretin) Family	Transthyretin	gnl_TC-DB_O32142	4	0.334728
1.A.6	The Epithelial Na+ Channel (ENaC) Family	ENaC	gnl_TC-DB_Q62902	3	0.251046
2.A.2	The Glycoside-Pentoside-Hexuronide (GPH):Cation Symporter Family	GPH	gnl_TC-DB_Q9LIC2	3	0.251046
2.A.36	The Monovalent Cation:Proton Antiporter-1 (CPA1) Family	CPA1	gnl_TC-DB_Q99271	3	0.251046
2.A.49	The Chloride Carrier/Channel (ClC) Family	ClC	gnl_TC-DB_Q9GKE7	3	0.251046
2.A.54	The Mitochondrial Tricarboxylate Carrier (MTC) Family	MTC	gnl_TC-DB_Q63965	3	0.251046
2.A.55	The Metal Ion (Mn2+-iron) Transporter (Nramp) Family	Nramp	gnl_TC-DB_P38925	3	0.251046
2.A.97	The Mitochondrial Inner Membrane K+/H+ and Ca2+/H+ Exchanger (LetM1) Family	LetM1	gnl_TC-DB_Q06493	3	0.251046
3.D.3	The Proton-translocating Quinol:Cytochrome c Reductase (QCR) Superfamily	QCR	gnl_TC-DB_P07143	3	0.251046
3.E.1	The Ion-translocating Microbial Rhodopsin (MR) Family	MR	gnl_TC-DB_Q9HGT7	3	0.251046
4.C.3	The Acyl-CoA Thioesterase (AcoT) Family		gnl_TC-DB_Q8WYK0	3	0.251046
8.A.28	The Ankyrin (Ankyrin) Family		gnl_TC-DB_Q01484	3	0.251046
9.A.2	The Endomembrane protein-70 (EMP70) Family	EMP70	gnl_TC-DB_Q12142	3	0.251046
9.A.40	The HlyC/CorC (HCC) Family		gnl_TC-DB_Q3TWN3	3	0.251046
9.B.21	The Frataxin (Frataxin) Family	Frataxin	gnl_TC-DB_Q16595	3	0.251046
1.A.24	The Gap Junction-forming Connexin (Connexin) Family	Connexin	gnl_TC-DB_P08067	2	0.167364
1.A.56	The Copper Transporter (Ctr) Family		gnl_TC-DB_Q4U0V9	2	0.167364
1.B.33	The Outer Membrane Protein Insertion Porin (Bam Complex) (OmpIP) Family	OmpIP	gnl_TC-DB_P53969	2	0.167364
1.B.8	The Mitochondrial and Plastid Porin (MPP) Family	MPP	gnl_TC-DB_Q60931	2	0.167364
1.C.82	The Pore-forming Amphipathic Helical Peptide HP(2-20) (HP2-20) Family		gnl_TC-DB_Q9ZK21	2	0.167364
2.A.16	The Telurite-resistance/Dicarboxylate Transporter (TDT) Family	TDT	gnl_TC-DB_Q5EAK4	2	0.167364
2.A.43	The Lysosomal Cystine Transporter (LCT) Family	LCT	gnl_TC-DB_Q60441	2	0.167364
2.A.5	The Zinc (Zn2+)-Iron (Fe2+) Permease (ZIP) Family	ZIP	gnl_TC-DB_P32804	2	0.167364
2.A.85	The Aromatic Acid Exporter (ArAE) Family		gnl_TC-DB_Q10495	2	0.167364
2.A.94	The Phosphate Permease (Pho1) Family		gnl_TC-DB_B0WNM6	2	0.167364
8.A.15	The K+ Channel Accessory Protein (KChAP) Family	KChAP	gnl_TC-DB_O70260	2	0.167364
8.A.21	The Stomatin/Podocin/Band 7/Nephrosis.2/SPFH (Stomatin) Family		gnl_TC-DB_O59180	2	0.167364
9.A.36	The Ca2+-dependent Phospholipid Scramblase (Scramblase) Family		gnl_TC-DB_P47140	2	0.167364
9.B.24	The DUF805 or PF05656 (DUF805) Family	DUF805	gnl_TC-DB_Q63863	2	0.167364
9.B.27	The DedA or YdjX-Z (DedA) Family	YdjX-Z	gnl_TC-DB_D7UNZ8	2	0.167364
9.C.6	The Mitochondrial Organic Anion Channel (MOAC) Family	MOAC	gnl_TC-DB_P30536	2	0.167364
1.A.16	The Formate-Nitrite Transporter (FNT) Family	FNT	gnl_TC-DB_P41821	1	0.083682
1.A.17	The Calcium-Dependent Chloride Channel (Ca-ClC) Family	CaClC	gnl_TC-DB_D0NGF4	1	0.083682
1.A.38	The Golgi pH Regulator (GPHR) Family		gnl_TC-DB_B2ZXD5	1	0.083682
1.A.47	The Nucleotide-sensitive Anion-selective Channel, ICln (ICln) Family	ICln	gnl_TC-DB_Q9LVA7	1	0.083682
1.A.67	The Membrane Mg2+ Transporter (MMgT) Family	MMgT	gnl_TC-DB_Q8R3L0	1	0.083682
1.C.57	The Clostridial Cytotoxin (CCT) Family	CCT	gnl_TC-DB_Q7MDK6	1	0.083682
1.G.7	The Reovirus FAST Fusion Protein (R-FAST) Famly		gnl_TC-DB_P23425	1	0.083682
2.A.30	The Cation-Chloride Cotransporter (CCC) Family	CCC	gnl_TC-DB_P55018	1	0.083682
2.A.37	The Monovalent Cation:Proton Antiporter-2 (CPA2) Family	CPA2	gnl_TC-DB_P40309	1	0.083682
2.A.57	The Equilibrative Nucleoside Transporter (ENT) Family	ENT	gnl_TC-DB_Q99808	1	0.083682
2.A.72	The K+ Uptake Permease (KUP) Family	KUP	gnl_TC-DB_P50505	1	0.083682
2.A.89	The Vacuolar Iron Transporter (VIT) Family		gnl_TC-DB_Q9ZUA5	1	0.083682
2.A.9	The Cytochrome Oxidase Biogenesis (Oxa1) Family	Oxa1	gnl_TC-DB_Q15070	1	0.083682
3.A.19	The TMS Recognition/Insertion Complex (TRC) Family		gnl_TC-DB_O43681	1	0.083682
3.D.5	The Na+-translocating NADH:Quinone Dehydrogenase (Na-NDH) Family	Na-NDH	gnl_TC-DB_Q56584	1	0.083682
5.B.4	The Plant Photosystem I Supercomplex (PSI) Family		gnl_TC-DB_Q9SYW8	1	0.083682
8.A.27	The CDC50 P-type ATPase Lipid Flippase Subunit (CDC50) Family	CDC50	gnl_TC-DB_P25656	1	0.083682
9.A.19	The Lipid Intermediate Transporter (Arv1) Family	Arv1	gnl_TC-DB_Q96JW4	1	0.083682
9.A.45	The Magnesium Transporter1 (MagT1) Family		gnl_TC-DB_Q9H0U3	1	0.083682
9.A.55	The TMEM205 (TMEM205) Family	TMEM205	gnl_TC-DB_Q6UW68	1	0.083682
9.A.6	The ATP Exporter (ATP-E) Family	ATP-E	gnl_TC-DB_P36051	1	0.083682
9.B.1	The Integral Membrane CAAX Protease (CAAX Protease) Family	CAAX Protease	gnl_TC-DB_P38356	1	0.083682
9.B.102	The YedE/YeeE (YedE/YeeE) Family		gnl_TC-DB_A0LFK9	1	0.083682
9.B.16	The Putative Ductin Channel (Ductin) Family	Ductin	gnl_TC-DB_P23380	1	0.083682
9.B.17	The VAMP-associated protein (VAP) Family	VAP	gnl_TC-DB_O95292	1	0.083682
9.B.26	The Regulator of ER stress and autophagy TMEM208 (TMEM208) Family	TMEM208	gnl_TC-DB_Q10320	1	0.083682
9.B.32	The DUF3302 or Pfam11742 (YibI) Family	YihI	gnl_TC-DB_P75905	1	0.083682
9.B.82	Endoplasmic Reticulum Retrieval Protein1 (Putative Heavy Metal Transporter) (Rer1) Family		gnl_TC-DB_O15258	1	0.083682

## Sheet: S6-SP734
Table S6: HMM domain identification of Cronartium ribicola secreted proteins
HMM Acc	HMM Name	E-value	Cri SP (n)
PF05730.6	CFEM	5.9e-15	9
PF07732.10	Cu-oxidase_3	9e-44	9
PF03330.13	DPBB_1	5.5e-09	7
PF10342.4	GPI-anchored	3.5e-12	6
PF01522.16	Polysacc_deac_1	4.3e-06	6
PF00150.13	Cellulase	7.3e-39	5
PF00026.18	Asp	4.9e-19	4
PF01670.11	Glyco_hydro_12	3e-13	4
PF00704.23	Glyco_hydro_18	2.1e-61	4
PF03443.9	Glyco_hydro_61	7.6e-23	4
PF00082.17	Peptidase_S8	6.1e-46	4
PF01328.12	Peroxidase_2	1.5e-08	4
PF00188.21	CAP	2e-15	3
PF00135.23	COesterase	4.7e-102	3
PF11327.3	DUF3129	4e-13	3
PF13668.1	Ferritin_2	4.2e-48	3
PF02156.10	Glyco_hydro_26	8.3e-14	3
PF01532.15	Glyco_hydro_47	7.7e-131	3
PF03639.8	Glyco_hydro_81	2.8e-11	3
PF00657.17	Lipase_GDSL	1e-11	3
PF02065.13	Melibiase	6.2e-14	3
PF00450.17	Peptidase_S10	8e-111	3
PF00264.15	Tyrosinase	1.4e-26	3
PF07859.8	Abhydrolase_3	2.9e-11	2
PF00025.16	Arf	1.6e-43	2
PF00379.18	Chitin_bind_4	1.1e-10	2
PF00775.16	Dioxygenase_C	5.7e-11	2
PF00226.26	DnaJ	5.4e-21	2
PF14308.1	DnaJ-X	2.8e-16	2
PF02221.10	E1_DerP2_DerF2	2.1e-24	2
PF01105.19	EMP24_GP25L	1e-47	2
PF00722.16	Glyco_hydro_16	1.3e-10	2
PF00332.13	Glyco_hydro_17	8.5e-06	2
PF00295.12	Glyco_hydro_28	3.4e-46	2
PF07971.7	Glyco_hydro_92	2.2e-120	2
PF01755.12	Glyco_transf_25	9.8e-05	2
PF07217.6	Het-C	2.1e-218	2
PF00012.15	HSP70	9.1e-264	2
PF01764.20	Lipase_3	2.5e-11	2
PF00149.23	Metallophos	1.5e-07	2
PF01095.14	Pectinesterase	1.4e-44	2
PF04389.12	Peptidase_M28	1.4e-21	2
PF05577.7	Peptidase_S28	9.5e-40	2
PF01735.13	PLA2_B	1.6e-96	2
PF13883.1	Pyrid_oxidase_2	2.6e-21	2
PF00665.21	rve	1.6e-10	2
PF00080.15	Sod_Cu	3.6e-17	2
PF00314.12	Thaumatin	2e-59	2
PF02597.15	ThiS	1.3e-05	2
PF12697.2	Abhydrolase_6	8.2e-10	1
PF05426.7	Alginate_lyase	1.3e-15	1
PF06964.7	Alpha-L-AF_C	1.8e-29	1
PF00155.16	Aminotran_1_2	3.4e-32	1
PF00909.16	Ammonium_transp	7.8e-09	1
PF00501.23	AMP-binding	3.5e-16	1
PF08264.8	Anticodon_1	4.9e-26	1
PF05856.7	ARPC4	2.4e-69	1
PF04959.8	ARS2	3.6e-13	1
PF01731.15	Arylesterase	5.4e-07	1
PF09794.4	Avl9	1.2e-127	1
PF01145.20	Band_7	2.8e-23	1
PF00651.26	BTB	9e-05	1
PF00755.15	Carn_acyltransf	1.4e-104	1
PF00199.14	Catalase	1e-164	1
PF01607.19	CBM_14	2.2e-10	1
PF07960.6	CBP4	0.00012	1
PF12624.2	Chorein_N	5.6e-09	1
PF01817.16	CM_2	1.3e-07	1
PF11718.3	CPSF73-100_C	4.2e-55	1
PF02298.12	Cu_bind_like	7.1e-27	1
PF07731.9	Cu-oxidase_2	7.3e-36	1
PF00190.17	Cupin_1	3.9e-12	1
PF04127.10	DFP	1.5e-13	1
PF01368.15	DHH	5.4e-12	1
PF05783.6	DLIC	1.2e-23	1
PF14671.1	DSPn	1.5e-16	1
PF07774.8	DUF1620	1.6e-44	1
PF08520.5	DUF1748	3.5e-21	1
PF08648.7	DUF1777	9.3e-23	1
PF08760.6	DUF1793	1e-58	1
PF11882.3	DUF3402	2.5e-90	1
PF04063.9	DUF383	1.2e-47	1
PF05057.9	DUF676	1.2e-33	1
PF01940.11	DUF92	6.8e-09	1
PF00122.15	E1-E2_ATPase	3.1e-11	1
PF13499.1	EF-hand_7	1.2e-06	1
PF02990.11	EMP70	2.6e-06	1
PF04137.10	ERO1	1.4e-120	1
PF05871.7	ESCRT-II	1.3e-29	1
PF03372.18	Exo_endo_phos	2.5e-29	1
PF09810.4	Exo5	2.1e-05	1
PF01565.18	FAD_binding_4	6e-27	1
PF02469.17	Fasciclin	6.3e-13	1
PF12937.2	F-box-like	1e-05	1
PF00254.23	FKBP_C	6.6e-34	1
PF11817.3	Foie-gras_1	1.4e-41	1
PF00310.16	GATase_2	9.4e-19	1
PF04828.9	GFA	3e-15	1
PF03227.11	GILT	1.9e-09	1
PF00120.19	Gln-synt_C	2.1e-15	1
PF14587.1	Glyco_hydr_30_2	2.8e-20	1
PF00331.15	Glyco_hydro_10	1.2e-93	1
PF02837.13	Glyco_hydro_2_N	1.9e-26	1
PF00933.16	Glyco_hydro_3	5.8e-79	1
PF01055.21	Glyco_hydro_31	3.1e-160	1
PF00251.15	Glyco_hydro_32N	1.6e-19	1
PF03200.11	Glyco_hydro_63	2.2e-237	1
PF03659.9	Glyco_hydro_71	1.1e-86	1
PF03663.9	Glyco_hydro_76	2.6e-54	1
PF07470.8	Glyco_hydro_88	3.2e-15	1
PF00759.14	Glyco_hydro_9	4e-92	1
PF04101.11	Glyco_tran_28_C	1.3e-10	1
PF15024.1	Glyco_transf_18	5e-16	1
PF07250.6	Glyoxal_oxid_N	2.4e-44	1
PF00328.17	His_Phos_2	2e-42	1
PF00183.13	HSP90	6.5e-137	1
PF10281.4	Ish1	1.1e-10	1
PF05047.11	L51_S25_CI-B8	1.6e-07	1
PF12799.2	LRR_4	1.5e-09	1
PF10294.4	Methyltransf_16	9.5e-06	1
PF10270.4	MMgT	3e-06	1
PF04117.7	Mpv17_PMP22	7.6e-24	1
PF03820.12	Mtc	3.6e-38	1
PF04142.10	Nuc_sug_transp	4.8e-11	1
PF00293.23	NUDIX	1.8e-06	1
PF02338.14	OTU	6.9e-13	1
PF00067.17	p450	5.8e-84	1
PF02089.10	Palm_thioest	1.5e-35	1
PF00544.14	Pec_lyase_C	4.6e-25	1
PF03211.8	Pectate_lyase	7.9e-27	1
PF02128.10	Peptidase_M36	3.5e-127	1
PF01435.13	Peptidase_M48	4e-15	1
PF09423.5	PhoD	6.3e-51	1
PF12222.3	PNGaseA	5.8e-82	1
PF04193.9	PQ-loop	2e-13	1
PF07156.9	Prenylcys_lyase	1.2e-44	1
PF07915.8	PRKCSH	6e-11	1
PF00160.16	Pro_isomerase	1e-41	1
PF09286.6	Pro-kuma_activ	2.5e-37	1
PF03095.10	PTPA	1.2e-77	1
PF00070.22	Pyr_redox	1.1e-08	1
PF13688.1	Reprolysin_5	6.7e-42	1
PF00621.15	RhoGEF	3.3e-37	1
PF00445.13	Ribonuclease_T2	5.1e-38	1
PF00428.14	Ribosomal_60s	6.4e-27	1
PF00238.14	Ribosomal_L14	6e-35	1
PF08167.7	RIX1	3e-13	1
PF10681.4	Rot1	5.2e-64	1
PF00856.23	SET	7.3e-05	1
PF01464.15	SLT	6.2e-14	1
PF13474.1	SnoaL_3	6e-06	1
PF06093.8	Spt4	1.2e-32	1
PF03070.11	TENA_THI-4	1.1e-13	1
PF03850.9	Tfb4	3.7e-89	1
PF00085.15	Thioredoxin	2.9e-22	1
PF13848.1	Thioredoxin_6	3.2e-30	1
PF04163.7	Tht1	1.1e-07	1
PF02466.14	Tim17	1e-31	1
PF06427.6	UDP-g_GGTase	3e-54	1
PF00179.21	UQ_con	5.9e-38	1
PF13517.1	VCBS	2e-07	1
PF11754.3	Velvet	3.8e-42	1
PF00400.27	WD40	0.065	1
PF08571.5	Yos1	8.9e-30	1
PF00642.19	zf-CCCH	4.8e-06	1
No Pfam-A hit			467
Total			734

## Sheet: S7-Can-Eff
Table S7: Cronartium ribicola candidate effectors with annotation of Pfam domains and putative functions in pathogenicity
Pfam search analysis			BLASTp against PHI database
HMM acc	HMM name	Cri-seq (n)	PHI acc	Cri-seq (n)	Gene name	Species	Phenotype
PF00004.24	AAA	22	PHI_1566	19	GzOB006	Gibberella zeae	Lethal
			PHI_860	2	MSP1	Magnaporthe oryzae	Reduced virulence
			PHI_226	1	PEX6	Colletotrichum lagenarium	Loss of pathogenicity
PF00664.18	ABC_membrane	3	PHI_2042	3	ABC3	Magnaporthe oryzae	Loss of pathogenicity
PF00005.22	ABC_tran	4	PHI_2067	3	ABC4	Magnaporthe oryzae	Loss of pathogenicity
			PHI_258	1	GPABC1	Gibberella pulicaris	Reduced virulence
PF00330.15	Aconitase	6	PHI_2520	5	LYS4	Aspergillus fumigatus	Lethal
			PHI_362	1	LYSF	Aspergillus fumigatus	Loss of pathogenicity
PF00106.20	adh_short	17	PHI_2034	12	MFP1	Magnaporthe oryzae	Reduced virulence
			PHI_2312	4	THR	Metarhizium anisopliae	Increased virulence
			PHI_59	1	THR1	Colletotrichum lagenarium	Reduced virulence
PF13561.1	adh_short_C2	12	PHI_784	12	MGG_00056	Magnaporthe oryzae	Reduced virulence
PF00248.16	Aldo_ket_red	10	PHI_419	10	CSH1	Candida albicans	Reduced virulence
PF00501.23	AMP-binding	19	PHI_2321	8	SidI	Aspergillus fumigatus	Reduced virulence
			PHI_508	5	AFT1	Alternaria alternata	Loss of pathogenicity
			PHI_133	2	AKT1	Alternaria alternata	Loss of pathogenicity
			PHI_2259	2	AAR1	Cochliobolus sativus	Reduced virulence
			PHI_160	1	AMT	Alternaria alternata	Loss of pathogenicity
			PHI_1008	1	NPS6	Cochliobolus miyabeanus	Reduced virulence
PF12796.2	Ank_2	3	PHI_1293	3	GzAPSES001	Gibberella zeae	Reduced virulence
PF00025.16	Arf/Ras	28	PHI_339	28	CLPT1	Colletotrichum lindemuthianum	Reduced virulence
PF04959.8	ARS2	2	PHI_1348	2	GzC2H008	Gibberella zeae	Reduced virulence
PF00006.20	ATP-synt_ab	9	PHI_624	9	ssaN	Salmonella enterica	Reduced virulence
PF02874.18	ATP-synt_ab_N	5	PHI_645	5	invC	Salmonella enterica	Reduced virulence
PF03114.13	BAR	4	PHI_319	4	SQL2	Ustilago maydis	Reduced virulence
PF04427.13	Brix	1	PHI_2546	1	BRX1	Aspergillus fumigatus	Mixed outcome
PF00439.20	Bromodomain	2	PHI_1317	2	GzBrom002	Gibberella zeae	Reduced virulence
PF00170.16	bZIP_1	2	PHI_1335	2	GzbZIP017	Gibberella zeae	Reduced virulence
PF07716.10	bZIP_2	1	PHI_1325	1	GzbZIP007	Gibberella zeae	Reduced virulence
PF00168.25	C2	2	PHI_376	2	SCH9	Cryptococcus neoformans	Reduced virulence
PF12265.3	CAF1C_H4-bd	2	PHI_2527	2	SEC31	Aspergillus fumigatus	Mixed outcome
PF00188.21	CAP	6	PHI_184	6	RBT4	Candida albicans	Reduced virulence
PF01213.14	CAP_N	2	PHI_324	2	ACA1	Cryptococcus neoformans	Loss of pathogenicity
PF11735.3	CAP59_mtransfer	5	PHI_129	3	CAP60	Cryptococcus neoformans	Reduced virulence
			PHI_455	2	CAP59	Cryptococcus neoformans	Loss of pathogenicity
PF00755.15	Carn_acyltransf	4	PHI_594	4	CrAT1	Magnaporthe oryzae	Loss of pathogenicity
PF00199.14	Catalase	9	PHI_106	9	CAT1	Candida albicans	Reduced virulence
PF00690.21	Cation_ATPase_N	2	PHI_2099	2	Pmc1	Magnaporthe oryzae	Mixed outcome
PF06395.6	CDC24	2	PHI_283	2	CDC24	Candida albicans	Loss of pathogenicity
PF02359.13	CDC48_N	2	PHI_2033	2	MgPex6	Magnaporthe oryzae	Loss of pathogenicity
PF00285.16	Citrate_synt	7	PHI_447	7	MCSA	Aspergillus fumigatus	Reduced virulence
PF00027.24	cNMP_binding	2	PHI_372	2	PKR1	Cryptococcus neoformans	Increased virulence
PF00173.23	Cyt-b5	13	PHI_2570	10	CYB2	Candida glabrata	Reduced virulence
			PHI_2605	2	hgc1	Aspergillus fumigatus	Mixed outcome
			PHI_2564	1	OLE1	Candida parapsilosis	Reduced virulence
PF13358.1	DDE_3	6	PHI_1522	6	GzHOMEL026	Gibberella zeae	Lethal
PF00270.24	DEAD	30	PHI_423	23	VAD1	Cryptococcus neoformans	Reduced virulence
			PHI_2549	7	MAK5	Aspergillus fumigatus	Mixed outcome
PF12254.3	DNA_pol_alpha_N	1	PHI_893	1	MGG_02986	Magnaporthe oryzae	Reduced virulence
PF00226.26	DnaJ	9	PHI_981	9	hopI1	Pseudomonas syringae	Effector
PF00782.15	DSPc	4	PHI_491	3	YVH1	Candida albicans	Reduced virulence
			PHI_2502	1	FgTep1p	Gibberella zeae	Reduced virulence
PF08953.6	DUF1899	3	PHI_2514	3	PFS2	Aspergillus fumigatus	Lethal
PF11327.3	DUF3129	6	PHI_256	5	GAS1	Magnaporthe oryzae	Reduced virulence
			PHI_257	1	GAS2	Magnaporthe oryzae	Reduced virulence
PF00378.15	ECH	5	PHI_2322	5	SidH	Aspergillus fumigatus	Reduced virulence
PF12353.3	eIF3g	5	PHI_2545	5	TIF35	Aspergillus fumigatus	Mixed outcome
PF01370.16	Epimerase	1	PHI_1133	1	Lmepi	Leptosphaeria maculans	Loss of pathogenicity
PF00254.23	FKBP_C	5	PHI_2305	5	BcFKBP12	Botrytis cinerea	Mixed outcome
PF04082.13	Fungal_trans	1	PHI_734	1	FOW2	F. oxysporum	Loss of pathogenicity
PF00331.15	Glyco_hydro_10	1	PHI_2208	1	xylanase	Magnaporthe oryzae	Reduced virulence
PF00704.23	Glyco_hydro_18	13	PHI_144	13	CHT42	Trichoderma virens	Reduced virulence
PF00295.12	Glyco_hydro_28	1	PHI_1027	1	bcpg1	Botrytis cinerea	Reduced virulence
PF00933.16	Glyco_hydro_3	2	PHI_24	2	Avenacinase	Gaeumannomyces graminis	Loss of pathogenicity
PF01055.21	Glyco_hydro_31	4	PHI_1071	4	Gas1	U. maydis	Loss of pathogenicity
PF03198.9	Glyco_hydro_72	9	PHI_522	4	GAS1	F. oxysporum	Reduced virulence
			PHI_434	3	GEL2	Aspergillus fumigatus	Reduced virulence
			PHI_33	2	PHR1	Candida albicans	Reduced virulence
PF00982.16	Glyco_transf_20	1	PHI_242	1	CaTPS2	Candida albicans	Reduced virulence
PF07250.6	Glyoxal_oxid_N	4	PHI_352	4	GLO1	U. maydis	Loss of pathogenicity
PF05199.8	GMC_oxred_C	8	PHI_199	8	AOX1	Cladosporium fulvum	Reduced virulence
PF00009.22	GTP_EFTU	14	PHI_1139	14	raxQ	X. oryzae	Partially lost Ax21 activity
PF00672.20	HAMP	2	PHI_599	2	TCO1	Cryptococcus neoformans	Reduced virulence
PF00349.16	Hexokinase_1	2	PHI_217	2	HXK1	Candida albicans	Reduced virulence
PF00512.20	HisKA	2	PHI_253	2	FOS1	Aspergillus fumigatus	Reduced virulence
PF02185.11	HR1	1	PHI_1237	1	FGSG_01058	Gibberella zeae	Lethal
PF00447.12	HSF_DNA-bind	1	PHI_450	1	SKN7	Cryptococcus neoformans	Reduced virulence
PF00012.15	HSP70	21	PHI_2058	21	LHS1	Magnaporthe oryzae	Reduced virulence
PF00183.13	HSP90	17	PHI_463	17	HSP90	Saccharomyces cerevisiae	Increased virulence
PF00702.21	Hydrolase	5	PHI_440	5	PMR1	Candida albicans	Reduced virulence
PF00817.15	IMS	2	PHI_1407	2	GzC2H071	Gibberella zeae	Lethal
PF05922.11	Inhibitor_I9	9	PHI_2117	9	SPM1	Magnaporthe oryzae	Reduced virulence
PF00180.15	Iso_dh	5	PHI_504	5	LEU2	Saccharomyces cerevisiae	Reduced virulence
PF00225.18	Kinesin	8	PHI_465	8	KIN2	U. maydis	Reduced virulence
PF01764.20	Lipase_3	1	PHI_1166	1	ATG15	Gibberella zeae	Reduced virulence
PF12799.2	LRR_4	3	PHI_241	2	CAC1	Cryptococcus neoformans	Loss of pathogenicity
			PHI_2368	1	bac	Botrytis cinerea	Reduced virulence
PF13855.1	LRR_8	1	PHI_332	1	CAC1	Colletotrichum lagenarium	Loss of pathogenicity
PF00206.15	Lyase_1	5	PHI_200	5	ARG1	Fusarium oxysporum	Reduced virulence
PF00149.23	Metallophos	6	PHI_378	6	SIT4	Candida albicans	Reduced virulence
PF13847.1	Methyltransf_31	2	PHI_2351	2	AMT1	Gibberella zeae	Reduced virulence
PF07690.11	MFS_1	2	PHI_510	1	CaNAG3	Candida albicans	Reduced virulence
			PHI_812	1	MGG_10702	Magnaporthe oryzae	Reduced virulence
PF12929.2	Mid1	1	PHI_2274	1	Mid1	Claviceps purpurea	Loss of pathogenicity
PF04212.13	MIT	3	PHI_2553	3	VPS4	Candida albicans	Loss of pathogenicity
PF00153.22	Mito_carr	4	PHI_254	4	FOW1	F. oxysporum	Reduced virulence
PF00067.17	p450	13	PHI_438	6	BcBOT1	Botrytis cinerea	Reduced virulence
			PHI_2357	4	CYP52X1	Beauveria bassiana	Reduced virulence
			PHI_2535	1	ERG11B	Aspergillus fumigatus	Mixed outcome
			PHI_2393	1	Methylsterigmatocystin oxidoreductase	Gibberella zeae	Increased virulence
			PHI_2190	1	MoCYP51A	Magnaporthe oryzae	Reduced virulence
PF08446.6	PAS_2	1	PHI_2252	1	Fhk1	F. oxysporum	Reduced virulence
PF00786.23	PBD	1	PHI_2233	1	Smu1	U. maydis	reduced virulence
PF00544.14	Pec_lyase_C	4	PHI_2476	2	CcpelA	Colletotrichum coccodes	Mixed outcome
			PHI_222	2	PELB	Colletotrichum gloeosporioides	Reduced virulence
PF03211.8	Pectate_lyase	3	PHI_179	2	PELA	Nectria haematococca	Reduced virulence
			PHI_180	1	PELD	Nectria haematococca	Reduced virulence
PF01095.14	Pectinesterase	7	PHI_1028	7	bcpme1	Botrytis cinerea	Reduced virulence
PF03416.14	Peptidase_C54	1	PHI_2072	1	Moatg4	Magnaporthe oryzae	Loss of pathogenicity
PB010366	Pfam-B_10366	2	PHI_346	2	CRU1	U. maydis	Reduced virulence
PB010948	Pfam-B_10948	5	PHI_2237	5	Rbf1	U. maydis	Loss of pathogenicity
PB011295	Pfam-B_11295	1	PHI_2561	1	Crz1	Candida glabrata	Reduced virulence
PB011355	Pfam-B_11355	2	PHI_2513	2	GFA1	Aspergillus fumigatus	Mixed outcome
PB000118	Pfam-B_118	1	PHI_2358	1	PLD	Aspergillus fumigatus	Reduced virulence
PB011938	Pfam-B_11938	1	PHI_1234	1	FGSG_07812	Gibberella zeae	Lethal
PB000123	Pfam-B_123	1	PHI_97	1	TOXC	Cochliobolus carbonum	Reduced virulence
PB001375	Pfam-B_1375	3	PHI_2296	3	tmpL	Alternaria brassicicola	Reduced virulence
PB001408	Pfam-B_1408	2	PHI_2562	2	Cwt1	Candida albicans	Reduced virulence
PB014108	Pfam-B_14108	1	PHI_2361	1	cna1	Sclerotinia sclerotiorum	Reduced virulence
PB014198	Pfam-B_14198	1	PHI_195	1	VPS34	Candida albicans	Loss of pathogenicity
PB014869	Pfam-B_14869	3	PHI_2441	3	MgAlg2	Mycosphaerella graminicola	Loss of pathogenicity
PB015015	Pfam-B_15015	1	PHI_2022	1	BUF1	Magnaporthe oryzae	Loss of pathogenicity
PB015480	Pfam-B_15480	3	PHI_286	3	CLC-A	Cryptococcus neoformans	Reduced virulence
PB001619	Pfam-B_1619	1	PHI_2347	1	PGIP2	Botrytis cinerea	Effector
PB016629	Pfam-B_16629	1	PHI_502	1	ADE4	Saccharomyces cerevisiae	Reduced virulence
PB001768	Pfam-B_1768	1	PHI_1347	1	GzC2H007	Gibberella zeae	Reduced virulence
PB002521	Pfam-B_2521	5	PHI_139	5	CAP10	Cryptococcus neoformans	Reduced virulence
PB003164	Pfam-B_3164	2	PHI_515	2	UKB1	U. maydis	Reduced virulence
PB003669	Pfam-B_3669	1	PHI_2297	1	tmpL	Aspergillus fumigatus	Reduced virulence
PB003983	Pfam-B_3983	2	PHI_373	2	PLD1	Candida albicans	Reduced virulence
PB004020	Pfam-B_4020	4	PHI_2097	4	Neo1	Magnaporthe oryzae	Loss of pathogenicity
PB004205	Pfam-B_4205	9	PHI_323	9	VFGLU1	Verticillium fungicola	Reduced virulence
PB004486	Pfam-B_4486	1	PHI_815	1	MGG_04685	Magnaporthe oryzae	Reduced virulence
PB004503	Pfam-B_4503	5	PHI_1193	5	(Sc Sky1)	Gibberella zeae	Reduced virulence
PB004624	Pfam-B_4624	26	PHI_876	24	MGG_11671	Magnaporthe oryzae	Reduced virulence
			PHI_871	2	MGG_12656	Magnaporthe oryzae	Reduced virulence
PB005118	Pfam-B_5118	1	PHI_2609	1	KRR1	Aspergillus fumigatus	Mixed outcome
PB005395	Pfam-B_5395	2	PHI_2246	2	Aga1	U. maydis	Loss of pathogenicity
PB005483	Pfam-B_5483	1	PHI_1921	1	GzZC236	Gibberella zeae	Reduced virulence
PB005796	Pfam-B_5796	2	PHI_290	1	CNB1	Candida albicans	Reduced virulence
			PHI_474	1	CNB1	Cryptococcus neoformans	Loss of pathogenicity
PB006355	Pfam-B_6355	1	PHI_2338	1	UhCna1	U. hordei	Reduced virulence
PB006506	Pfam-B_6506	2	PHI_1439	2	GzNot001	Gibberella zeae	Lethal
PB006633	Pfam-B_6633	1	PHI_280	1	CCN1	Cryptococcus neoformans	Reduced virulence
PB006973	Pfam-B_6973	5	PHI_1141	5	raxB	X. oryzae	Partially lost Ax21activity
PB008588	Pfam-B_8588	7	PHI_1384	4	GzC2H047	Gibberella zeae	Reduced virulence
			PHI_2126	2	MGSTE12p	Mycosphaerella graminicola	reduced virulence
			PHI_694	1	STE12?? / NOG2	Cryptococcus gattii	Reduced virulence
PF00169.24	PH	1	PHI_124	1	INT1	Candida albicans	Reduced virulence
PF00628.24	PHD	1	PHI_187	1	RUM1	U. maydis	Loss of pathogenicity
PF01663.17	Phosphodiest	5	PHI_259	5	GPI7	Candida albicans	Reduced virulence
PF00069.20	Pkinase	100	PHI_1235	6	FGSG_04416	Gibberella zeae	Lethal
			PHI_188	4	SNF1	Cochliobolus carbonum	Reduced virulence
			PHI_1175	4	(Sc Srb10)	Gibberella zeae	Reduced virulence
			PHI_227	3	PKA1	Cryptococcus neoformans	Loss of pathogenicity
			PHI_360	3	KIN1	Cryptococcus neoformans	Reduced virulence
			PHI_1220	3	FGSG_02488	Gibberella zeae	Lethal
			PHI_1236	3	FGSG_04770	Gibberella zeae	Lethal
			PHI_1181	3	(Sc Kic1)	Gibberella zeae	Reduced virulence
			PHI_1211	3	FGSG_06970	Gibberella zeae	Reduced virulence
			PHI_2113	3	Kin4	Magnaporthe oryzae	Mixed outcome
			PHI_2158	3	MoCMK1	Magnaporthe oryzae	Reduced virulence
			PHI_528	3	CLA4	U. maydis	Loss of pathogenicity
			PHI_341	2	CPK1	Colletotrichum lagenarium	Loss of pathogenicity
			PHI_1221	2	FGSG_03146	Gibberella zeae	Lethal
			PHI_1222	2	FGSG_00132	Gibberella zeae	Lethal
			PHI_1225	2	FGSG_12132	Gibberella zeae	Lethal
			PHI_1187	2	(Sc Dbf2/Dbf20)	Gibberella zeae	Reduced virulence
			PHI_1194	2	(Sc Mkk1/Mkk2)	Gibberella zeae	Reduced virulence
			PHI_1198	2	(Sc Ssk2/Ssk22)	Gibberella zeae	Reduced virulence
			PHI_1200	2	(Gsk3)	Gibberella zeae	Reduced virulence
			PHI_1201	2	(Bud32)	Gibberella zeae	Reduced virulence
			PHI_1206	2	(Sp Prp4)	Gibberella zeae	Reduced virulence
			PHI_1210	2	FGSG_01058	Gibberella zeae	Reduced virulence
			PHI_1212	2	FGSG_12149	Gibberella zeae	Reduced virulence
			PHI_36	2	CPKA	Magnaporthe oryzae	Loss of pathogenicity
			PHI_158	2	UKC1	U. maydis	Reduced virulence
			PHI_2318	1	AaSLT2	Alternaria alternata	Reduced virulence
			PHI_428	1	TPK2	Candida albicans	Reduced virulence
			PHI_1037	1	Cla4	Claviceps purpurea	Loss of pathogenicity
			PHI_2367	1	Mps1	Cochliobolus heterostrophus	Reduced virulence
			PHI_370	1	PKA2	Cryptococcus neoformans	Reduced virulence
			PHI_476	1	STE11alpha	Cryptococcus neoformans	Reduced virulence
			PHI_497	1	HOG1	Cryptococcus neoformans	Reduced virulence
			PHI_301	1	foSNF1	F. oxysporum	Reduced virulence
			PHI_1218	1	FGSG_01559	Gibberella zeae	Lethal
			PHI_1219	1	FGSG_05549	Gibberella zeae	Lethal
			PHI_1232	1	FGSG_03499	Gibberella zeae	Lethal
			PHI_1233	1	FGSG_13944	Gibberella zeae	Lethal
			PHI_1177	1	(Sc Fpk1)	Gibberella zeae	Reduced virulence
			PHI_1178	1	(Sc Cdc28)	Gibberella zeae	Reduced virulence
			PHI_1180	1	(Sc Sat4)	Gibberella zeae	Reduced virulence
			PHI_1188	1	(Sc Sak1)	Gibberella zeae	Reduced virulence
			PHI_1190	1	(Sc Pbs2)	Gibberella zeae	Reduced virulence
			PHI_1197	1	(Snf1)	Gibberella zeae	Reduced virulence
			PHI_1199	1	(Sc Tpk2)	Gibberella zeae	Reduced virulence
			PHI_1202	1	(Sc Cla4)	Gibberella zeae	Reduced virulence
			PHI_1203	1	(Sc Yck1/2/3)	Gibberella zeae	Reduced virulence
			PHI_1214	1	FGSG_07816	Gibberella zeae	Reduced virulence
			PHI_1058	1	MoSNF1	Magnaporthe oryzae	Reduced virulence
			PHI_2069	1	Moatg1	Magnaporthe oryzae	Loss of pathogenicity
			PHI_2119	1	MST11p	Magnaporthe oryzae	Loss of pathogenicity
			PHI_2161	1	(Sep-01)	Magnaporthe oryzae	Loss of pathogenicity
			PHI_394	1	CRK1	U. maydis	Loss of pathogenicity
			PHI_402	1	FUZ7	U. maydis	Loss of pathogenicity
			PHI_2224	1	fuz7	U. maydis	Mixed outcome
			PHI_2230	1	kpp2	U. maydis	Mixed outcome
			PHI_2231	1	kpp6	U. maydis	Mixed outcome
PF01735.13	PLA2_B	8	PHI_105	7	PLB1	Candida albicans	Reduced virulence
			PHI_228	1	PLB1	Cryptococcus neoformans	Reduced virulence
PF00481.16	PP2C	1	PHI_2491	1	FgPTC1	Gibberella zeae	Reduced virulence
PF06325.8	PrmA	2	PHI_2354	2	AMT2	Gibberella zeae	Reduced virulence
PF00160.16	Pro_isomerase	22	PHI_213	11	CPA1	Cryptococcus neoformans	Reduced virulence
			PHI_249	6	CYP1	Magnaporthe oryzae	Reduced virulence
			PHI_277	5	BCP1	Botrytis cinerea	Reduced virulence
PF08324.6	PUL	2	PHI_2179	2	Moplaa	Magnaporthe oryzae	Reduced virulence
PF00788.18	RA	1	PHI_22	1	UAC1	U. maydis	Loss of pathogenicity
PF00071.17	Ras	20	PHI_270	4	RHO1	Candida albicans	Loss of pathogenicity
			PHI_269	4	RAS2	U. maydis	Loss of pathogenicity
			PHI_317	2	RHBA	Aspergillus fumigatus	Reduced virulence
			PHI_1036	2	Rac	Claviceps purpurea	Loss of pathogenicity
			PHI_182	2	RAS1	Cryptococcus neoformans	Loss of pathogenicity
			PHI_1061	2	MgRho3	Magnaporthe oryzae	Loss of pathogenicity
			PHI_2052	2	Cdc42	Magnaporthe oryzae	Reduced virulence
			PHI_62	1	caRSR1	Candida albicans	Reduced virulence
			PHI_2054	1	Rac1	Magnaporthe oryzae	Loss of pathogenicity
PF00072.19	Response_reg	1	PHI_2405	1	MoSSK1	Magnaporthe oryzae	Reduced virulence
PF03732.12	Retrotrans_gag	1	PHI_886	1	MGG_13052	Magnaporthe oryzae	Reduced virulence
PF00621.15	RhoGEF	10	PHI_1647	6	GzWing019	Gibberella zeae	Reduced virulence
			PHI_675	4	ROM2	Cryptococcus neoformans	Increased virulence
PF00445.13	Ribonuclease_T2	1	PHI_811	1	MGG_10510	Magnaporthe oryzae	Reduced virulence
PF00773.14	RNB	4	PHI_862	4	ClaSSD1	Colletotrichum lagenarium	Loss of pathogenicity
PF00076.17	RRM_1	26	PHI_2544	22	PAB1	Aspergillus fumigatus	Mixed outcome
			PHI_2552	4	NOP4	Aspergillus fumigatus	Mixed outcome
PF07647.12	SAM_2	1	PHI_2363	1	Ubc2	U. maydis	Loss of pathogenicity
PF14604.1	SH3_9	2	PHI_307	2	KPP4	U. maydis	Loss of pathogenicity
PF00080.15	Sod_Cu	2	PHI_383	2	SOD5	Candida albicans	Loss of pathogenicity
PF00081.17	Sod_Fe_N	3	PHI_420	2	SOD2	Cryptococcus gattii	Loss of pathogenicity
			PHI_410	1	SOD2	Cryptococcus neoformans	Loss of pathogenicity
PF02200.11	STE	1	PHI_2487	1	ste12	Botrytis cinerea	Reduced virulence
PF08232.7	Striatin	1	PHI_1628	1	FgFSR1	Gibberella zeae	Reduced virulence
PF00083.19	Sugar_tr	6	PHI_2240	6	Srt1	U. maydis	reduced virulence
PF11640.3	TAN	1	PHI_1224	1	FGSG_09150	Gibberella zeae	Lethal
PF01204.13	Trehalase	2	PHI_123	2	PTH9	Magnaporthe oryzae	Reduced virulence
PF04558.10	tRNA_synt_1c_R1	1	PHI_2521	1	GUS1	Aspergillus fumigatus	Lethal
PF08581.5	Tup_N	18	PHI_2020	18	Tup1	U. maydis	Mixed outcome
PF06427.6	UDP-g_GGTase	4	PHI_361	4	KRE5	Candida albicans	Reduced virulence
PF08064.8	UME	1	PHI_1182	1	(Sc Mec1)	Gibberella zeae	Reduced virulence
PF11754.3	Velvet	4	PHI_781	2	MGG_00131	Magnaporthe oryzae	Reduced virulence
			PHI_2280	1	Velvet protein family	F. oxysporum	Reduced virulence
			PHI_2349	1	VE1	Gibberella zeae	Reduced virulence
PF00400.27	WD40	36	PHI_211	23	CaTUP1	Candida albicans	Reduced virulence
			PHI_2601	8	Asc1	Aspergillus fumigatus	Mixed outcome
			PHI_311	2	MGB1	Magnaporthe oryzae	Loss of pathogenicity
			PHI_797	1	MGG_01481	Magnaporthe oryzae	Reduced virulence
			PHI_2155	1	MoPEX7	Magnaporthe oryzae	Loss of pathogenicity
			PHI_316	1	PiGPB1	Phytophthora infestans	Reduced virulence
PF00096.21	zf-C2H2	4	PHI_1353	3	GzC2H013	Gibberella zeae	Reduced virulence
			PHI_1389	1	GzC2H052	Gibberella zeae	Lethal
PF12874.2	zf-met	1	PHI_1379	1	GzC2H042	Gibberella zeae	Reduced virulence
PF13639.1	zf-RING_2	6	PHI_2401	6	CaRING1	Xanthomonas campestris pv vesicatoria	Mixed outcome

## Sheet: S8-Exp-data
Table S8: Expression data (FPKM) of the Cronartium ribicola reference transcriptome
Transcript ID	Aeciospore			Urediniospore			Infected Stem			Infected Needle
	Aec-AB6	Aec-AB3	Aec-AB4	Ure-AAF	Ure-AA3	Ure-AA8	IfS-F5	IfS-F3	IfS-F8	IfN-A05	IfN-A08
comp100018_c0_seq1	0	2.83948	0	0.705638	1.76129	0.607266	2.1839	2.86643	1.65431	0	0
comp100030_c0_seq1	4.88338	4.10833	1.28226	4.89209	3.8225	2.56266	1.31658	1.72805	1.49596	0	0
comp1000618_c0_seq1	1.2099	0	0	0	0	0	0	0	0	0	0
comp100079_c0_seq1	0.618224	0	0	0	0	0	0	0	0	0	0
comp100127_c0_seq1	2.29318	6.17045	1.11825	4.08086	3.70397	4.46976	5.16682	3.61685	4.34873	0	0
comp1002025_c0_seq1	0	0	0	0	0	0	0	0	0	0	0
comp100205_c0_seq1	0	0	0	0	0	0	0	0	0	0	0
comp1002233_c0_seq1	0.904649	0	0	0	0	0	0	0	0	0	0
comp100230_c0_seq1	0.798435	0	0	0	0	0	0	0	0	0	0
comp100271_c0_seq1	0.524504	0	0	0	0	0	0	1.93027	0	0	0
comp100272_c0_seq2	0	0	1.69569	1.68767	1.12332	0	12.1875	11.8831	8.57259	0	0
comp100286_c0_seq1	0	0	3.5846	0	0	0	0	1.15939	0	0	0
comp1002941_c0_seq1	1.72994	0	0	0	0	0	0	0	0	0	0
comp100298_c0_seq1	0	0	0	0	0	0	0	0	0	0	0
comp100318_c0_seq1	0	0	0	0	0	0	0	0	0	0	0
comp100322_c0_seq1	0	0	0	0	1.00441	0	0	0	0	0	0
comp100324_c0_seq1	0.369314	0	0	1.25469	0	0	0	0.67957	0.490251	0	0
comp100348_c0_seq1	0	0	0	0	0	0	0	0	0	0	0
comp100374_c0_seq1	0.332009	0	0	1.12795	0.375386	1.94141	0	0	0	0	0
comp100374_c0_seq2	0.375645	0	0.427421	4.67939	1.69889	1.46438	0.658291	0	1.99462	0	0
comp100387_c0_seq1	0	0	0	0	0	0	0	0	0	0	0
comp100398_c0_seq1	0	0	0.489947	0.48763	0.486854	0	0	0	0	0	0
comp100399_c0_seq1	0.472368	0	0	0.267466	0	0.460359	0	1.3038	1.56763	0	0
comp100408_c0_seq1	0.514918	3.44148	0.58589	11.2736	7.37442	1.00365	18.0471	21.1607	16.6327	0	0
comp100408_c0_seq2	0	0.295867	0	1.2867	1.10113	0.632757	1.13779	0.597351	1.29281	0	0
comp100409_c0_seq1	0	0	0	0	0.543852	0.93756	0	0	0	0	0
comp100436_c0_seq1	0.345989	0	0.393677	0.78363	0.782383	2.02316	0	0	0	0	0
comp1004689_c0_seq1	0	0	0	0	0	0	1.60001	1.68005	0	0	0
comp1004848_c0_seq1	0	0	0	0	0.738342	0	0	0	0	0	0
comp100489_c0_seq1	1.82605	0	0	0	0	0	0	0	0	0	0
comp100521_c0_seq1	0	0	0	0	0	0	0	0	0	0	0
comp100600_c0_seq1	0.943605	5.73331	2.68416	0	1.06689	0.919616	0.826801	0	0	0	0
comp100612_c0_seq1	0	0	0	0	0	0	0	0	0	0	0
comp100628_c0_seq1	1.31476	0	0	0	0.743264	0	0	0	0	0	0
comp1006330_c0_seq1	0	0	0	0.827165	0.825849	0	0	0	0	0	0
comp100707_c0_seq1	0	0	0	0	0	1.51338	1.36064	0	3.09205	0	0
comp1007168_c0_seq1	0	0	0	0	0	0	0	0	0	0	0
comp100738_c0_seq1	0	0	0	1.02919	1.54133	0	0	0	0.603212	0	0
comp1007605_c0_seq1	0	0	0	0	0	0	145.969	151.017	181.304	610	847.224
comp100821_c0_seq1	0	0	0	0	0	0	0	0	0	0	0
comp1008891_c0_seq1	0	0	0	0	0	0	0	0	1.2526	0	0
comp1008927_c0_seq1	0	0	0	0	0	0	21.0931	18.7408	18.4362	67.3109	111.001
comp1009270_c0_seq1	0	0	0	0	0	0	0	0	0	0	0
comp100959_c0_seq1	0	0	0	0	0	0	0	0	0	0	0
comp1009996_c0_seq1	0	0	0	0	0	0	0	0	0	0	0
comp101039_c0_seq2	0.678876	0	0	0.384397	0.76757	0.661617	2.37937	4.99677	2.25296	0	0
comp101042_c0_seq1	4.98014	0	0	30.4547	6.19387	5.82424	112.583	53.1506	29.0882	0	0
comp101089_c0_seq1	0	0	0	0	0	0	0	0	0	0	0
comp101146_c0_seq1	0.566706	2.06597	0.322408	9.62649	9.93155	3.86609	1.48967	3.64976	5.26597	0	0
comp101173_c0_seq1	0.67385	8.59801	13.5455	4.57861	4.31737	3.06469	2.36175	3.71983	3.87622	0	0
comp101177_c0_seq1	0	0	0	0	0	0	0	0	0	0	0
comp101201_c0_seq1	0	0	0	0	0	0	0	0	0	0	0
comp101216_c0_seq1	0.249954	0.835291	0.284405	2.12295	0.989135	0.243599	1.09507	1.14984	0.829511	0	0
comp101231_c0_seq1	1.30174	0	2.22174	0	0	0	3.42181	5.98829	9.50407	0	0
comp101232_c0_seq1	0	0	0	0	0	0	303.748	306.385	223.748	3274.25	2945.17
comp101239_c0_seq1	1.88421	0	0	0	0	0	0	0	0	0	0
comp101248_c0_seq1	0	0	0	0.78089	0	0	12.084	2.5377	6.40754	0	0
comp101248_c0_seq2	0	0	0	0	0	0	20.5397	24.3802	14.8823	0	0
comp101325_c0_seq1	0	2.60492	0	0	0	0	0	0	0	0	0
comp101365_c0_seq1	0	0	0	0	0.940841	0	21.8736	28.0717	11.4144	0	0
comp101388_c0_seq1	1.59043	0	0	0	0	0	0	0	0	0	0
comp101397_c0_seq1	0	0	0	4.16151	2.76993	0	0	0	0	0	0
comp101402_c0_seq1	1.51703	0	0	0	0	0	0	5.58293	2.0138	0	0
comp101403_c0_seq1	0	0	0	0	0	1.6786	0	0	0	0	0
comp101412_c0_seq1	1.31476	0	0	0	0	0	9720.66	11022.2	11313	36990	39338.6
comp101417_c0_seq1	0	0	0	0	0.750772	0	0	0	0	0	0
comp101461_c0_seq1	0	0	0	0	0	0	0	0	0	0	0
comp101477_c0_seq1	0	0	0	0.954421	0	0	0	0	0	0	0
comp101477_c1_seq1	0	0	0	0	0	0	1.02858	0	3.11659	0	0
comp101481_c0_seq1	0	0	0	0	0	0	57.0571	66.7582	33.3417	284.039	480.413
comp101505_c0_seq1	0	0	0	0	0	0	1.39356	0	0	0	0
comp101509_c0_seq1	0	0	0	0	0	0	0	0	0	0	0
comp101543_c0_seq1	0	0	0	0	0.731079	0	0	0	2.57502	0	0
comp101562_c0_seq1	0	0	13.8877	0.727474	0	0	0	0	0	0	0
comp101563_c0_seq1	1.26015	4.59398	1.43384	2.14059	2.13718	2.45623	1.10416	5.79697	5.01841	0	0
comp101571_c0_seq1	0	0	0	0	0.648195	0	0	1.05491	0	0	0
comp101576_c0_seq1	0	0	0	0	0	0	0	1.50577	0	0	0
comp101576_c1_seq1	0	0	0	0	0	0	0	0	0	0	0
comp101589_c0_seq1	0	0	0	0	0	0	0	0	0.808006	0	0
comp101596_c0_seq1	0.304812	0	0	0.690369	0	0.594126	0	0	0	0	0
comp101622_c0_seq1	3.08146	0	0	0	0.871013	1.50156	4.05003	2.83508	1.02263	0	0
comp101628_c0_seq1	0	3.90472	0.457018	6.36799	2.27066	9.3947	4.22325	4.43451	4.79866	0	0
comp1016322_c0_seq1	0	0	0	0	0	0	33.7923	46.7726	20.9435	95.5815	193.995
comp101644_c0_seq1	0	0	0	0	0	0	1.48327	0	0	0	0
comp101680_c0_seq1	0	1.14666	0	2.67147	2.13377	0.919616	1.6536	7.81343	3.1315	0	0
comp101682_c0_seq1	0.622911	0	0	0.705415	0.422576	0	1.30993	2.75091	1.81916	0	0
comp101690_c0_seq1	0	0	0	0	0	0	0	0	0	0	0
comp101708_c0_seq1	0	0	0	0	0	0	0	1.21775	0.878503	0	0
comp101720_c0_seq1	0.804953	0	0	0	0	0	0	0	0	0	0
comp101756_c0_seq1	0	5.14591	1.37666	0.685075	0	0	0	0	0	0	0
comp1019244_c0_seq1	0	0	0	0	0	0	0	1.57095	0	12.4132	15.7464
comp102035_c0_seq1	0	0	0	1.47416	0	0	1.1406	0	0	0	0
comp102038_c0_seq1	2.72645	0	0	0	0	0	0	0	0	0	0
comp102049_c0_seq1	0	0	0	0.504141	0.503339	0	8.58156	4.09583	7.38696	0	0
comp102049_c1_seq1	0	0	0	0.536862	0	0	4.98466	5.234	11.3276	0	8.74379
comp102125_c0_seq1	0.604949	0	0	0	0	0	5.30066	1.11316	2.40915	0	0
comp102152_c0_seq1	0	1.88703	0	0.87927	0	0	0	0	1.03068	0	0
comp102155_c0_seq1	0.337694	0	0	0.382422	0	0.658219	13.6111	20.5058	9.41382	0	0
comp102165_c0_seq1	0.752723	0	3.42589	0	0	0	331.093	380.897	259.795	974.056	1367.5
comp1023342_c0_seq1	0	0	0	0	0	0	0	0	0	0	0
comp102386_c0_seq1	4.26869	0	0	0	0	0	10.4728	3.14191	7.93315	31.033	39.366
comp1024133_c0_seq1	0	0	0.979895	0	0	0	0	0	0	0	0
comp102417_c0_seq1	7.3042	1.47934	0	1.83814	1.83522	0	1.42223	2.98675	3.23202	0	0
comp102458_c0_seq1	0	0	0	0	0	0	0	0	0	0	0
comp102512_c0_seq1	0	0	0	0.636281	0	0	0	0	0	0	0
comp102564_c0_seq1	0	0	0	0	0	0	0	1.49338	0	0	0
comp1025710_c0_seq1	0	0	0	0	0	0	2.37528	2.49409	2.69891	0	0
comp102572_c0_seq1	1.33704	2.43714	0	0	0	0	0	0	0	0	0
comp102651_c0_seq1	0	0	0	1.53319	1.53075	0	3.16341	4.15207	8.38699	0	0
comp1026767_c0_seq1	0	0	0	0.869006	0.867623	0	0	0	0	0	0
comp102723_c0_seq1	2.74543	3.05821	0	0.518178	0	0	1.60373	0	2.42964	0	0
comp102859_c0_seq1	0	0	0	0	0	0	0	0	0	0	0
comp102927_c0_seq1	0	0	0	0	0	0	0	0	0	0	0
comp102938_c0_seq1	2.48067	10.8019	2.35216	9.83234	16.3612	4.83522	5.79627	6.84699	6.03717	0	0
comp102999_c0_seq1	1.55286	0	2.65035	0	0	0	2.04096	2.14305	1.54603	0	0
comp103023_c0_seq1	0	0	0	0.46528	0.46454	0	0	0	1.09081	0	0
comp1032436_c0_seq1	0	0	0	0	0	0	0	0	0	0	0
comp103252_c0_seq1	0	0	0	0	0	0	27.9774	22.4647	11.2197	0	69.2841
comp103386_c0_seq1	0	0	0	0	0	0	0	0	0.934978	5.12044	0
comp103546_c0_seq1	8.26376	22.3911	8.64039	2.52927	1.26262	10.448	2.73977	2.46585	1.77889	0	0
comp1036541_c0_seq1	1.70748	0	0	0	0	0	55.3563	58.1253	38.5324	316.536	181.083
comp1036606_c0_seq1	0	0	0	0	0	1.64978	0	0	0	0	0
comp103731_c0_seq1	0	0	0	0	0	0	0	0	0	0	0
comp103935_c0_seq1	0.610568	0	0	0.691438	0	0	1.06998	0	0	0	0
comp1039461_c0_seq1	0	0	0	0	0	0	47.2407	49.6037	30.1345	309.437	490.659
comp1040538_c0_seq1	0	0	0	0	0	0	0	0	0	0	0
comp1040606_c0_seq1	0	0	0	0.513413	0.512596	0	2.38347	0.834231	2.4073	0	0
comp104134_c0_seq1	0	0	1.04128	0	0.517353	0.891879	0	0	0	0	0
comp1042143_c0_seq1	0	0	0	0	0	0	0	0	0	0	0
comp104262_c0_seq1	7.07263	8.03409	11.8962	13.4651	12.8642	13.5859	18.6812	20.1815	16.4642	0	0
comp1043469_c0_seq1	0	0	0	0	0	0	4.09806	4.30305	1.03476	0	0
comp104394_c0_seq1	0.603838	0	0.137413	24.3439	21.028	0.941579	6.13747	4.22224	3.84755	0	0
comp1045441_c0_seq1	0	0	0	0	0	2.03386	0	1.92006	0	0	0
comp104720_c0_seq1	0	0	0	0	1.99981	0	3.09958	3.25462	1.17396	0	0
comp104721_c0_seq1	2.71395	0	0	0	0	0	12.6827	14.9817	10.808	118.381	233.595
comp104879_c0_seq1	0	0	0	0	0	0	0	0	0	0	0
comp104897_c0_seq1	1.78743	0	1.35587	0	0	0	0	0	0	0	0
comp1050011_c0_seq1	0	0	0	0	0	2.7855	0	0	0	0	0
comp105087_c0_seq1	0	0	0	0	0	0	19.8432	22.5721	23.7994	89.1789	78.3176
comp105089_c0_seq1	0	0	0	0	0	0	27.7717	37.2611	14.0247	128.011	97.4308
comp105216_c0_seq1	1.88959	1.38982	0.339479	14.5286	14.7303	11.2432	8.71414	10.98	7.78912	0	0
comp105223_c0_seq2	0.838612	0.339692	0	0.949686	0.632117	0.544861	1.22467	1.02875	0.185538	0	0
comp105255_c0_seq1	0	0	0	0	0	0	9.78121	13.694	12.3488	6.76284	0
comp105271_c0_seq1	0	0	0	0	0	0	4.64937	6.50925	2.34793	19.2877	57.0895
comp1052802_c0_seq1	0	0	0	0	0	0	0	0	0	0	0
comp105321_c0_seq1	0	0	3.22099	0	0	0	0	0	0	0	0
comp105396_c0_seq1	0	0	1.44564	1.91841	1.91535	0	0	0	0	0	15.6224
comp105401_c0_seq1	0	0	0	0	0	0	0	0	0	0	0
comp1054286_c0_seq1	0	0	0	0	0	1.78791	30.5416	77.6417	62.0999	26.6739	219.937
comp105457_c0_seq1	0	0	0	0	1.04685	0	0	0	0	0	0
comp105467_c0_seq1	0	0	0	0	0	0	0	0	0	0	0
comp1055198_c0_seq1	0	0	0	0	0	0	0	0	0	0	0
comp105545_c0_seq1	0	0	0	0	0	2.65103	1.58898	0.834231	0.601825	0	0
comp105563_c0_seq1	1.49404	0	0	0	0	1.45606	0	0	0	0	0
comp105643_c0_seq1	2.51494	1.27339	8.34629	12.8162	17.772	3.26801	186.207	198.221	122.133	0	0
comp105652_c0_seq1	1.81764	0	2.58521	0	0	0	0	0	0	0	0
comp1056631_c0_seq1	1.87822	0	0	0	0	0	0	0	0	0	0
comp105680_c0_seq2	3.01089	2.23594	0	1.51542	0.756503	0.652077	0	0	0	0	0
comp105689_c0_seq1	0	0	0	0	0	0	0	1.70371	0	0	0
comp1056935_c0_seq1	0	0	0	0	0	0	29.1842	22.5799	18.6164	76.4652	202.079
comp105697_c0_seq1	0	0	0	0	0	0	0	0	0	0	0
comp105724_c0_seq1	0	0	0	0	0	0	0	0	0	0	0
comp105803_c0_seq1	0	0	0	0	0	0	0	0	0	0	0
comp105898_c0_seq2	0	0	0	0	0	0	0	0	0	0	0
comp1059255_c0_seq1	0	0	0	0	0	0	0	0	0	0	0
comp105927_c0_seq1	0	0	0	0	0	0	18.0172	15.4787	24.8146	0	17.2389
comp105979_c0_seq1	1.24229	1.50962	1.06014	0	0	1.21071	0	1.71444	0	0	0
comp106010_c0_seq1	10.2043	1.77145	6.39777	0.707501	0	6.90052	2.55461	3.4488	0.829336	0	0
comp106010_c1_seq1	2.09802	2.0396	2.86463	0	0	3.27149	2.20598	0.772107	0.557008	0	0
comp106027_c0_seq1	0	0	0	0	0	1.01158	0	0	0	0	0
comp106047_c0_seq1	0	0	0	0	0	0	0	0	0	0	0
comp106072_c0_seq2	0	0	0	0.794785	0	0	0	0	0	0	0
comp106211_c0_seq1	0.526371	1.4925	1.9964	0.198696	0	0.683985	0.307476	0.968569	0.931651	0	0
comp106228_c0_seq1	0	0	0	0	0	0	0	0	0	0	0
comp106381_c0_seq1	0	0	0	1.13368	1.13187	0	4.38582	7.36834	1.3289	0	0
comp106402_c0_seq1	0	0	0	0.578587	0	0.995854	0	0	0	0	0
comp106423_c1_seq2	0	0	0	0.504141	0	0	0.780142	5.73416	1.77287	0	0
comp106429_c0_seq1	0.868782	0	0	0.983853	0	0.846695	0.76124	0	0.576638	0	0
comp106555_c0_seq1	0	0	0	0	0	0	0	0	0	0	0
comp106681_c0_seq1	0	0	1.29896	1.61602	2.58152	0.556295	0.500149	0	1.13659	0	0
comp106705_c0_seq1	1.06171	0.645094	5.43624	0.60117	0.90032	1.03472	3.72116	7.8146	1.76173	0	0
comp106706_c0_seq1	0	0	0	0	0	0	70.3439	72.257	49.8103	177.629	281.658
comp106803_c0_seq1	2.85817	9.55137	3.79413	0.539455	2.15439	3.71401	1.66958	1.75309	1.2647	0	0
comp106860_c0_seq1	0	0	0	0	0	0	4.40258	18.4912	1.66748	0	0
comp106923_c0_seq1	0	0	0	0.838553	0.558146	0	1.73018	1.36254	0.327652	0	0
comp107168_c0_seq1	0	0	0	0	0	0	0	0	0	0	0
comp107194_c0_seq1	0	0	0	1.65433	0	0	4.2667	0.896026	4.52483	0	0
comp107194_c0_seq2	0	0	0	0.821083	0	0	1.2706	0	4.81239	0	0
comp107272_c0_seq1	0	0	0	0	0	0	0	0	0	0	0
comp107393_c0_seq1	0.634127	0	0	0	0	0	0	0	0	0	0
comp1075179_c0_seq1	0	0	0	0	0	0	0	0	0	0	0
comp1075763_c0_seq1	0	0	0	0	0	0	0	0	0	0	0
comp1076422_c0_seq1	0.530144	0	0	0	0	0	39.0197	52.6777	38.7061	728.424	650.237
comp107677_c0_seq1	0	1.92647	0.72153	0	0	1.23601	0	0	0	0	0
comp107709_c0_seq1	3.07545	0	0	0	0	0	0	0	0	0	0
comp107778_c0_seq1	2.66505	0	0	0	0	0	15.5677	13.0771	12.9718	12.9164	32.7695
comp107806_c0_seq1	0	0	0	0	0	0	0	0	0	0	8.38114
comp107866_c0_seq1	0	0	0	0	0	0	0	0	0	0	0
comp1079499_c0_seq1	0.426869	0	0	0	0	0	0	0	0	0	0
comp1080001_c0_seq1	0	0	0	0	0	0	1.62255	0	0	0	0
comp1080025_c0_seq1	0	0	0	0	0	0	6.31238	0	0	0	0
comp108077_c0_seq1	0	0	0	0	0	0	11.9173	6.25673	2.25684	135.956	133.267
comp1081772_c0_seq1	0.795216	0	0	0	0	0	0	0	0	0	0
comp108196_c0_seq1	0	0	0	0	0	0	0	0	0	0	0
comp108263_c0_seq1	0	0	0	0	0	0	0	0	0	0	0
comp108294_c0_seq1	0	0	0	0	0	0	3.49094	1.22185	1.76292	0	0
comp108318_c0_seq1	0	0	0	1.58393	0	0	0	0	0	0	0
comp1083660_c0_seq1	0	0	0	0	0	0	0	0	0	0	0
comp108409_c0_seq1	1.04623	0.635683	0	0	0	0	0	0	0	0	0
comp108417_c0_seq1	4.96856	10.6822	9.56727	2.59691	1.72852	4.46976	1.33955	0	1.0147	0	0
comp108456_c0_seq1	0	0	0	0	0	0	0	0	0	0	0
comp108630_c0_seq1	0	0	0	0	0	0	0	0	0	0	0
comp108678_c0_seq1	0	0	0	0	0	0	0	2.57369	0.928347	0	0
comp108682_c0_seq1	0.254469	0	0.193029	1.15269	0.287715	1.15733	0.148646	0.156082	0	0	0
comp108692_c0_seq2	0	0	1.45712	0.483408	0.965278	0	0	0.785477	0.566653	0	0
comp108866_c0_seq1	0	0	0.547307	0	0.543852	0.93756	0	0	0	0	0
comp108868_c0_seq1	0	0	0	0	0	0	1.66155	1.74467	1.25862	0	0
comp108868_c1_seq1	0.459705	0.837946	6.27681	4.16475	3.63836	0.896037	3.2224	1.6918	3.66145	0	0
comp108896_c0_seq1	0	0.943514	0	0	0	0	2.72128	1.4287	0	0	0
comp108896_c1_seq1	0	0.459104	0	0.855688	0	0	0	1.39039	0	0	0
comp109055_c0_seq1	0	0	1.85069	0	0	0	0	0	0	0	0
comp109134_c0_seq1	0	0	0	0	0	0	0	0	0	0	0
comp109136_c0_seq1	4.15551	2.84048	0.985057	0.392159	1.76191	1.01247	31.8598	43.3302	29.65	0	0
comp109142_c0_seq1	0	0	0	0	1.67339	0	1.94523	0.680845	0.982341	0	0
comp109232_c0_seq1	0	0	0	0	0	0	0	0	0	0	0
comp1092930_c0_seq1	0	0	0	0	0	0	0	0	0	0	0
comp109377_c0_seq1	0	0	3.58079	0	0	1.02234	0	0	0	0	0
comp1093893_c0_seq1	0	0	0	0	0	0	0	0	0	0	0
comp109397_c0_seq1	1.57841	1.11888	0.299328	1.29095	3.07352	2.73472	3.22706	4.51798	2.4445	0	0
comp109712_c0_seq1	0	0	1.39666	0	0.462612	0	0.717018	1.50577	1.08628	0	0
comp109729_c0_seq1	1.14194	0.069384	0.64967	0.775916	0.645568	0.445165	0.400235	1.89115	0.757944	0	0
comp109729_c0_seq2	0	0.0649465	0.851367	0	0.120856	0.62504	1.68587	0.590066	0.567575	0	0
comp109737_c0_seq1	0	1.30958	0	0	0	0	0	0	0	0	0
comp109737_c0_seq2	1.60011	0	3.64131	0.453011	0.45229	0	0	0	0	0	0
comp109739_c0_seq1	0.722394	0	0	0	0	0	0	0	0	0	0
comp1098157_c0_seq1	0	0	0	0	0	0	0	1.43435	2.06952	0	0
comp109817_c0_seq1	0	5.66746	0	0	0	0	0	0	0	0	0
comp1099740_c0_seq1	0	0	0	0	0	0	0	0	0	0	0
comp110151_c0_seq1	0	0	0	0	0	0	0	3.03674	0	0	0
comp110167_c0_seq1	0	0	0	0	0	0	0	1.48726	0	0	0
comp1105315_c0_seq1	0	0	0	0	0	1.04741	0	0	2.85334	0	0
comp110562_c0_seq1	0	0	0	0	0	0	0	0	0	0	0
comp110564_c0_seq1	0	0	0	0	0	0	47.8925	50.2882	23.532	2325.1	3794.08
comp110637_c0_seq1	0.630075	0	0	0.713529	0	0	0	0	1.6728	0	0
comp110765_c0_seq1	1.14327	5.55716	11.0572	0	2.58527	1.1142	0	0	0	0	0
comp110817_c0_seq1	1.81764	0.552195	0	0	0	0	0	0	0	0	0
comp110985_c0_seq1	0	0	0	0	0	0	1.1077	0	0.839083	0	0
comp110989_c0_seq1	0	0	0	0.674727	0	0	0	0	0	0	0
comp111066_c0_seq1	1.37912	0	0	0.312356	2.18301	0	1.93344	3.04524	1.46458	0	0
comp111066_c0_seq2	0	0	0	0.757066	1.51172	2.6061	2.34307	3.07534	0	0	0
comp111070_c0_seq1	272.297	237.631	327.131	241.094	231.576	198.221	0	1.74887	0.630828	0	4.38243
comp111070_c1_seq1	247.979	194.025	291.209	345.996	368.722	209.755	0.409968	1.7219	0	3.40148	4.31485
comp111070_c2_seq1	51.4136	34.5025	73.3434	75.6035	72.8804	65.8116	1.34476	0	1.01865	0	0
comp111074_c0_seq1	36.209	19.5098	20.5999	25.7892	28.0655	20.4185	21.9494	33.7329	20.8589	0	1.05006
comp111074_c0_seq2	10.5698	23.006	20.3996	22.8789	23.1451	20.0806	31.4184	20.4341	23.6218	0	0
comp111075_c0_seq1	40.9841	26.0588	38.8953	7.90656	18.556	41.1794	16.0487	10.0108	7.58299	0.659183	0
comp111075_c0_seq2	173.811	213.795	218.71	168.633	174.014	144.962	46.1193	56.0887	45.2169	0	0.768035
comp111075_c1_seq1	68.0966	60.6297	86.1176	60.0437	63.7746	49.974	55.5337	65.2939	39.8885	0	2.8373
comp111076_c0_seq1	0.823439	3.75239	0	2.33126	1.86204	3.21002	10.1011	0.7576	1.09308	0	0
comp111077_c0_seq1	21.4148	35.205	26.2674	48.3304	30.0511	56.0984	55.6265	56.313	40.2217	0	0
comp111079_c0_seq1	100.405	37.4075	40.0999	7.98205	13.4991	90.2821	1.76457	6.88195	7.44709	0	0
comp111079_c0_seq2	2.83534	1.65894	0.71692	4.75686	6.05535	11.6671	11.9618	4.44435	5.99421	0	0
comp111079_c0_seq3	62.3827	47.245	51.7256	47.3474	35.6417	56.485	53.6915	56.7843	35.5323	0	0
comp111082_c0_seq1	176.928	168.482	190.425	101.061	113.848	130.737	45.4401	63.3666	42.2388	0	0
comp111082_c0_seq2	25.8335	70.9572	37.5761	59.8675	40.8017	65.1481	231.724	244.786	153.258	0	0
comp111084_c0_seq1	2.67188	0.658145	2.46499	2.86221	4.16402	6.05243	2.27787	4.9165	1.34204	0	0
comp111084_c0_seq2	22.5974	36.0588	28.2226	26.8829	23.4851	20.0208	16.9335	18.9005	13.3321	0	0
comp111086_c0_seq1	28.3225	10.4679	13.6628	51.8798	48.5507	37.9057	9.83516	8.64597	11.9548	0	0
comp111086_c0_seq2	0.483366	4.25853	9.07484	2.18955	1.91281	7.06617	3.1765	5.11427	0.802064	0	0
comp111087_c0_seq1	57.4615	53.8787	64.978	28.5193	27.0035	30.881	49.9342	51.3442	34.2153	0	0
comp111092_c0_seq1	5.85461	9.18953	34.9115	2.76252	5.02592	6.86805	4.36991	3.591	7.05217	0	0
comp111092_c0_seq2	40.541	29.1469	29.895	42.3744	30.3758	18.5746	11.0389	18.3278	7.50433	0	0
comp111096_c0_seq1	9.50572	9.7601	4.10731	5.72303	4.96567	5.98059	6.00957	5.97806	4.39251	0	0
comp111096_c0_seq2	13.7148	20.1768	14.5214	21.0679	17.8757	15.9651	20.4736	22.6661	20.2288	0	0
comp111097_c0_seq1	2.3422	6.61748	0.133252	3.18291	3.70749	1.3696	1.64182	1.50845	2.64281	0	0
comp111097_c0_seq2	19.126	12.4675	14.1238	14.3439	12.889	17.7757	28.8557	32.8629	18.1591	0	0
comp111098_c0_seq1	13.3864	16.9544	7.29394	98.2159	89.5328	40.4244	30.0668	27.7545	21.0236	0	0
comp111098_c0_seq2	62.5643	73.2386	66.9319	328.648	321.974	169.003	71.2061	84.4659	58.6779	0	0
comp111105_c0_seq1	13.6122	23.6874	16.6036	22.9377	21.7931	18.2542	52.6706	51.0972	32.5255	0	0
comp1111050_c0_seq1	0	0	0	0	0	0	0	0	0	0	0
comp111121_c0_seq1	158.083	79.14	135.557	221.046	236.896	256.744	4.99007	5.23969	3.41417	0.66778	0
comp111122_c0_seq1	4.0193	0.65123	2.43909	3.03444	0.908883	4.70054	1.40871	12.3264	2.48989	0	2.47107
comp111122_c0_seq2	1.68799	8.034	0.480162	1.43367	0.159044	0.822539	3.94411	9.577	2.80093	0	0
comp111122_c0_seq4	45.0361	59.1153	60.058	19.6273	21.9713	29.1755	39.1162	36.2407	21.6128	0	1.21086
comp111125_c0_seq1	1.81429	2.70078	0.928962	6.67744	12.9234	3.71315	11.9228	7.84538	3.01051	0	0
comp111125_c0_seq2	16.3205	30.746	16.1839	20.0309	30.1017	31.9889	40.2644	35.3999	24.6907	0	0
comp111132_c0_seq1	14.492	19.3343	12.8251	44.198	52.277	46.3312	39.102	42.8922	32.7751	0	0
comp111134_c0_seq1	0	0	0	0	0.810833	0	0	0	0	0	0
comp111134_c1_seq1	2.72825	7.57794	2.66082	1.32412	0.881341	6.07747	5.46408	3.58587	2.06952	0	0
comp111142_c0_seq1	16.7819	20.7829	14.7165	9.44178	11.6022	11.2507	7.30543	7.47417	5.67575	0	0
comp111142_c0_seq2	0.327054	0.264956	3.47324	2.46915	2.46522	2.33742	0.764185	1.00301	1.01302	0	0
comp111142_c0_seq3	0.51871	0.3782	1.18041	2.23217	2.8151	2.02209	3.09061	4.00879	0.413141	0	0
comp111146_c0_seq1	48.5574	43.3484	41.6691	37.3248	38.4923	42.2998	30.1868	37.6867	23.0465	0	1.25083
comp111149_c1_seq1	0.280531	0	0	0.953063	4.12337	0	0	0	0	0	0
comp111151_c0_seq1	212.716	310.296	400.898	275.668	152.425	246.513	235.732	236.511	158.248	0	2.71449
comp111151_c0_seq2	5.93619	10.2193	1.87622	13.8184	10.8134	16.0702	6.35724	7.28208	3.94004	0	0
comp111152_c0_seq1	0	0	0	0	0	0	0	0	0	0	0
comp111159_c0_seq1	34.1442	43.3672	46.3864	32.0402	30.7532	27.6988	35.1575	39.1643	30.2168	0	0
comp111161_c0_seq1	8.7006	0	13.588	11.9781	7.52266	3.32526	1.79379	3.13919	0.905861	0	0
comp111165_c0_seq1	7.46079	14.8838	9.33804	2.39388	2.10888	6.544	6.53725	7.77949	7.26288	0	0
comp111165_c0_seq2	15.8223	18.5405	16.3957	16.1582	13.0976	21.4779	20.7956	26.5149	14.815	0	0
comp1111668_c0_seq1	0	0	0	0	0	3.27149	0	0	0	0	0
comp111170_c0_seq1	2.44606	0	0	0.346255	0.691408	0.595968	0	0	0.405882	0	0
comp111172_c0_seq1	0.921559	0	0	0	0	0	0	0	0	0	0
comp111175_c0_seq1	3.9163	6.79865	0.530487	4.32942	2.00312	3.08974	1.47065	5.14738	1.85669	0	0
comp111175_c0_seq2	25.3611	30.3337	23.2064	20.5861	20.2526	25.7534	22.9987	19.7436	12.4776	0	0
comp111175_c0_seq3	10.1159	16.3713	23.6659	25.0529	24.7992	12.8993	29.9876	39.49	27.8611	0	0
comp111176_c0_seq1	232.624	187.664	220.811	335.073	303.337	216.885	356.865	372.861	267.314	0	9.29691
comp111177_c0_seq1	22.4411	29.0204	24.6957	23.3652	27.5694	21.1524	12.2088	16.5174	10.6709	0	0
comp111180_c0_seq1	17.0563	12.7599	20.4989	40.8038	27.2396	25.1418	19.8021	14.7118	13.0189	0	0.983085
comp111180_c0_seq2	13.8474	14.8595	11.9441	20.2342	18.1818	8.70667	23.8752	30.0011	16.4548	0	2.05969
comp111192_c0_seq1	229.614	242.529	181.301	186.978	238.703	354.409	31.8898	36.7519	24.7457	0	1.36437
comp111193_c0_seq1	0.925885	0	2.63375	0	0	0	0	0	0	0	0
comp111196_c0_seq1	9.43605	4.58665	0	123.956	3.20066	0	0	0	0	0	0
comp111196_c0_seq2	0	0	0	67.2172	31.3903	0	0	0	0	0	0
comp111202_c0_seq1	28.8383	28.0178	39.9108	27.55	28.3742	24.8784	17.5744	19.4248	12.4209	0	0
comp111203_c0_seq1	252.664	344.772	289.931	102.416	120.85	202.118	126.866	139.184	89.0902	0	0.50731
comp111205_c0_seq1	0.421847	3.84469	0	13.3762	10.7316	6.16684	4.43554	2.32871	6.99983	0	0
comp111205_c0_seq2	6.75389	10.1223	10.2464	16.3167	21.127	14.4808	27.6167	36.4548	24.5058	0	0
comp111207_c0_seq1	0	2.23279	0	0	0	5.96894	3.2199	5.63495	2.43907	0	0
comp111211_c0_seq1	2.43098	5.29279	0.922017	6.42359	4.12288	1.57945	47.9264	49.5783	36.4387	0	0
comp111212_c0_seq1	223.107	181.738	182.352	98.749	84.5074	118.403	365.225	374.48	257.892	0	0
comp111217_c0_seq1	11.8487	7.39251	2.5335	3.1519	6.92314	7.59499	1.11485	1.31694	2.32236	0	0
comp111217_c0_seq2	9.82708	13.0135	17.0113	23.4939	18.5183	18.0085	6.77075	4.79114	2.00694	0	0
comp111217_c0_seq3	0.575206	1.39797	0.841485	1.02362	5.7603	2.56266	2.44802	0.302409	1.09081	0	0
comp111218_c0_seq1	3.93443	0	1.11918	7.24027	4.44846	8.62742	20.6845	5.42978	10.4456	0	0
comp111218_c1_seq1	191.54	177.698	181.929	435.68	318.518	321.546	573.999	647.214	380.106	3.25599	0
comp111220_c0_seq1	0	0	0	0	0	0	0	0	0	0	0
comp111222_c0_seq1	8.35503	3.06704	1.98055	4.33659	6.49454	1.01783	7.93087	23.7016	4.15912	0	0
comp111222_c0_seq2	19.9257	27.3179	8.52627	9.45025	11.5533	29.8756	15.5193	18.8026	12.6601	0	0
comp111222_c0_seq3	25.488	18.8741	37.1576	15.5144	12.9681	29.4976	43.8285	23.4501	27.0675	0	0
comp111224_c0_seq1	145.439	72.6393	137.101	131.389	114.283	91.2835	240.025	230.379	177.914	0	2.1703
comp111224_c0_seq2	81.855	159.614	125.338	104.194	108.907	65.3034	18.9036	25.4537	12.2979	0	2.34068
comp111224_c1_seq1	0	0	0	0.852422	0.851066	0	1.31909	0	0.999213	0	0
comp111227_c0_seq1	0	0	0	0	0	2.1063	0	0	0	0	0
comp111228_c0_seq1	21.2433	18.1088	16.8838	46.0313	52.2675	44.8672	35.1159	34.3054	27.6946	0	0
comp111229_c0_seq1	52.7246	54.996	42.2076	22.1053	28.3535	28.0277	11.443	11.6319	11.8033	0	0.640616
comp111229_c0_seq2	5.96227	6.68798	0	2.07753	3.62989	5.36372	2.00932	2.53179	1.21765	0	0
comp111229_c0_seq3	230.997	208.564	249.007	182.708	198.376	155.008	69.2809	74.9108	52.1332	0	1.80786
comp111234_c0_seq1	10.9634	9.8359	16.519	10.1846	10.6042	13.6063	17.7867	22.2226	16.0317	0	0
comp111234_c0_seq2	9.06777	12.2748	8.44604	8.02399	10.3478	8.71394	3.84332	3.72514	2.46341	0	0
comp111250_c0_seq1	44.6992	43.7109	50.4236	65.8272	63.1196	64.3159	32.2742	50.1269	30.3049	0	0
comp111252_c0_seq2	0	0	0	0	0	0	0	0	0	0	0
comp111252_c0_seq3	0	0	0	2.42755	1.61579	0	1.25218	2.62964	2.84558	0	0
comp111254_c0_seq1	0	0	0	13.0674	17.0002	12.9496	31.2513	21.8764	37.598	0	0
comp111254_c1_seq1	112.439	157.407	104.553	157.207	193.04	215.31	1.21203	2.18171	2.36087	0	0
comp111254_c1_seq2	21.351	50.4499	17.6043	70.9017	56.911	33.3736	2.89207	2.27756	0.136921	0	0
comp111256_c0_seq1	4.90116	4.32509	0.663893	11.365	11.083	12.2826	1.22699	2.57674	1.54908	0	0
comp111256_c0_seq2	4.07772	6.30664	4.21797	54.0145	55.3257	33.7193	9.96098	10.0045	6.39722	0	0
comp111260_c0_seq1	20.2635	20.0122	29.3797	10.2074	6.05339	14.3985	7.36336	5.61171	4.49818	0	0.624985
comp111260_c0_seq2	22.4459	26.6328	11.9667	16.1466	24.0217	19.1237	14.8434	19.2225	11.1501	0	0.650933
comp111263_c0_seq1	38.1821	25.0405	24.2739	40.494	44.1299	25.7527	5.94768	9.36779	5.95352	0	0
comp111263_c0_seq2	0.383311	0.116449	2.18072	0.868161	1.30017	1.49427	2.35104	1.05799	2.03533	0	0
comp111265_c0_seq1	26.2205	29.8223	25.2085	31.2949	37.6406	25.0371	26.6404	27.6478	22.3702	0	0
comp111267_c0_seq1	43.7183	55.0097	48.0414	29.6569	32.5102	25.835	23.9768	24.7828	23.1287	0	0
comp111268_c0_seq1	195.192	357.022	247.27	143.082	159.996	217.155	119.662	119.655	91.3893	0	0
comp111269_c0_seq1	0.152524	1.29742	0.173547	1.72726	3.10412	5.35127	8.5532	1.12263	5.26422	0	0
comp111269_c0_seq2	21.2275	51.2165	26.258	20.3485	27.6857	21.1171	72.7016	75.3658	53.0837	0	3.24914
comp111269_c0_seq3	14.3073	30.0307	18.8692	7.3647	9.55888	9.8239	22.2234	25.7284	14.676	0	0
comp111271_c0_seq1	5.71382	2.10406	6.50137	1.17648	2.93651	3.0374	0.303427	1.59302	0.919381	0	0
comp111274_c0_seq1	1.26493	0	0	5.20897	6.63087	0.44828	10.882	20.7366	10.0749	0	0
comp111275_c0_seq1	2.70685	2.81944	3.07994	5.83881	3.93493	4.01987	113.846	151.797	93.9378	0	0
comp111276_c0_seq1	0	0	0	0	1.00896	0	0	0	0	0	0
comp111280_c0_seq1	4.08222	1.19741	1.76185	123.703	55.8642	7.68251	110.267	153.6	98.4763	0	0
comp111283_c0_seq1	178.49	105.606	163.567	116.201	109.749	94.5993	7.33947	11.3332	4.25149	0	0
comp111283_c0_seq2	31.107	25.3976	40.2336	35.9152	29.813	13.737	2.76823	1.78874	0.322605	0	0
comp111283_c1_seq1	173.22	223.77	220.623	182.909	263.12	204.557	2.73474	1.07683	2.58945	0	0
comp111283_c2_seq1	25.4262	23.6277	38.8985	88.8015	107.504	42.4797	0.374434	1.17949	0.567267	0	0
comp111283_c2_seq2	129.697	122.082	143.613	223.335	337.354	170.04	0	2.98851	0	0	0
comp111284_c0_seq1	3.83826	7.88477	4.78323	57.5412	56.4164	45.957	18.5774	17.1524	18.9249	0	0
comp111289_c0_seq1	6.05038	0.52517	3.93389	6.36234	4.39769	2.80789	0.757347	2.38569	0.38246	0	0
comp111289_c0_seq2	25.3429	42.8351	20.2725	20.8724	19.7972	26.3451	15.073	16.6749	8.35946	0	0
comp111293_c0_seq1	1.21737	1.1095	0.69258	3.44652	2.06462	2.37284	0	2.24006	0	0	0
comp111293_c1_seq1	10.0467	6.78262	12.2783	1.68554	4.62787	4.35169	7.82497	11.6399	8.89111	0	0
comp111300_c0_seq1	32.2252	28.9666	35.1563	27.746	30.9769	19.1729	25.8039	31.2033	18.9056	0	0
comp111300_c0_seq2	5.86761	0.300222	6.81691	6.365	3.56152	6.26019	8.11782	8.29659	7.2971	0	0
comp111301_c0_seq1	0.140867	0.684721	2.24396	0.957148	1.1149	0.549142	13.3304	12.1828	2.24395	0	0
comp111301_c0_seq2	0.384932	0.467767	1.31396	2.03428	2.46626	0.750292	23.6098	24.0825	25.3788	0	0
comp111302_c0_seq1	23.8266	13.7433	18.9592	50.1363	48.5094	35.4589	17.3507	27.5501	17.4173	0	0
comp111302_c0_seq2	17.3887	28.797	25.697	10.4463	12.108	13.2267	0	0	0	0	0
comp111308_c0_seq1	0	0	0	0	0	0	0	0	0	0	0
comp111308_c0_seq2	1.17157	0	0	0	0.883086	0.761187	0	0.718595	0	0	0
comp111308_c0_seq3	0	0.210962	1.58025	1.96597	1.17771	0.67676	2.43382	0	0	0	0
comp111313_c0_seq1	0	7.48914	2.80495	1.39584	3.48405	6.80708	8.28007	8.69425	2.72702	0	0
comp111318_c0_seq1	16.3756	15.0086	13.1093	4.20992	7.81591	12.2165	1.29217	1.69601	0.530195	0	0
comp111318_c0_seq2	210.061	270.73	244.959	175.421	200.795	301.517	219.348	236.245	172.406	0.883242	1.68062
comp111319_c0_seq1	53.0852	63.3173	46.0585	131.97	97.0783	75.6241	200.047	244.848	160.46	0	3.87509
comp111319_c1_seq1	802.564	1232.57	961.736	490.766	647.199	565.768	10.5202	9.25513	6.99983	0	0
comp111320_c0_seq1	3.94427	0	2.44796	3.65456	1.62167	4.19345	1.25674	0	1.90395	0	0
comp111332_c0_seq2	14.2285	17.145	13.5503	10.4531	12.5455	13.9366	17.014	16.281	13.9039	0	0.882118
comp111334_c0_seq1	10.3434	9.42689	8.76138	1.43163	6.627	10.0804	1.6112	2.96065	0.915363	0.835503	0
comp111334_c0_seq2	26.171	9.04851	23.1747	38.1938	38.5045	40.1261	23.0274	20.1494	21.5133	0	0
comp111338_c0_seq1	0.566706	0	0	0	0	0	0	0	0	0	0
comp111339_c0_seq1	10.1414	11.4985	5.66656	16.4066	12.7972	12.3544	13.9637	16.8283	12.3805	0	0
comp111339_c0_seq2	30.1298	27.5157	23.0629	17.784	17.3428	20.1098	31.0403	27.2168	15.6349	0	0
comp111346_c0_seq1	0	4.18511	2.47496	3.90014	0.409888	0	2.85885	0	5.53424	0	0
comp111346_c0_seq2	16.3277	46.3938	11.4748	6.16345	11.2214	12.1685	15.1482	20.9133	13.5997	0	0
comp111356_c0_seq1	0.534454	0	0.202706	2.21922	3.62568	0.347245	0	0	1.41894	0	0
comp111356_c0_seq2	0.205431	0	3.97368	1.62848	0.69681	1.20125	0.360003	2.26807	3.27242	0	0
comp111362_c0_seq1	2.56956	0	0.730931	0	0	0	0	0	1.7055	0	0
comp111363_c0_seq1	25.322	45.9756	1.18638	23.1094	17.6834	38.9045	0	0	0	0	0
comp111363_c0_seq2	723.039	527.029	648.694	319.973	423.887	608.332	0	0	0	0	1.42309
comp111363_c0_seq3	53.2761	44.311	41.3154	10.7799	34.1109	40.4001	0	0	0	0	0
comp111366_c0_seq1	1.11736	1.18808	2.22489	0	0.315835	1.08895	1.95809	1.54203	1.11244	0	0
comp111366_c1_seq1	0.939112	0	2.1371	0	0	0.915237	0	0.864025	1.24664	0	0
comp111369_c0_seq1	12.9169	28.1697	16.1408	25.5986	29.209	24.5027	13.5412	12.733	11.7884	0	0
comp111369_c0_seq2	1.86051	1.32993	0	11.774	8.29057	13.8657	6.32902	8.65943	3.92255	0	0
comp111383_c1_seq1	1.83454	0	0	0	0	0	0	0	0	0	0
comp111387_c0_seq1	0	0	0	0	0	0	0	0	0	0	0
comp111388_c0_seq1	16.3988	24.6064	23.9323	20.5087	25.3129	21.1239	26.1139	29.2569	20.1598	0	0
comp111389_c0_seq1	61.8381	40.6191	77.0172	107.882	113.379	65.1525	0	1.53767	2.21859	0	0
comp111389_c0_seq2	272.2	246.487	293.506	539.23	479.024	309.858	1.31408	5.51925	6.9679	0	0
comp111398_c0_seq1	10.5679	8.54491	8.97214	45.0167	51.8385	36.1266	22.2234	17.5013	12.6257	0	0
comp111399_c0_seq1	0.863079	0.262202	3.43714	0	0.48792	0	0.756242	0	0	0	7.95933
comp111401_c0_seq1	18.2847	32.3656	16.7713	34.3348	33.0144	27.8208	104.956	123.596	83.3431	0	0
comp111406_c0_seq1	10.1383	6.37998	1.92261	53.8518	69.5957	53.6372	27.0729	25.0959	21.1486	0	0
comp111410_c0_seq1	795.814	773.654	769.857	1098.76	1068.71	666.974	19.6401	22.2857	13.4376	0.657068	17.5036
comp111416_c0_seq1	0.981162	3.5769	1.6746	7.22226	15.5309	5.73731	1.71942	1.80543	2.60491	0	0
comp111420_c0_seq1	0	0	0	0.997029	0	0	0	0	0	0	0
comp111422_c0_seq1	0.280133	0	0	1.26895	1.58366	0	0.490913	2.06188	0.371866	0	0
comp111422_c0_seq2	0	0.629009	0	4.10326	7.31559	10.5937	3.17483	1.90494	2.74849	0	0
comp111425_c0_seq1	33.9487	36.1368	40.9132	17.6819	21.4628	21.0889	27.135	26.5849	20.6408	0	0.597473
comp111426_c0_seq1	3054.82	2914.73	3047.62	1807.66	1720.73	1784.42	0.821885	2.58899	1.55644	0.852392	6.48766
comp111428_c0_seq1	0.966733	0	0	0	0	0	1.69413	0	0	0	0
comp111431_c0_seq1	33.4747	25.9178	19.3707	20.3622	16.0043	63.7559	15.0845	15.8391	15.9971	0	1.76402
comp111432_c0_seq1	26.7953	18.3877	18.1497	28.6308	42.7709	44.609	13.1479	13.1095	9.62477	0	0
comp111433_c0_seq1	9.14161	36.8488	34.7566	3.53497	4.28564	24.9892	4.68879	3.07708	2.21985	0	0
comp111433_c0_seq2	17.1237	9.62574	3.57867	2.63833	6.71703	17.256	2.04136	4.28695	2.93803	0	0
comp111434_c0_seq1	21.3351	21.3024	20.874	17.0819	19.2442	20.0643	16.3127	16.9411	11.8608	0	0
comp111435_c0_seq1	19.3166	24.9265	34.7479	24.5835	18.5123	24.7421	18.6987	22.0036	11.2337	0	0
comp111439_c0_seq1	0	2.72332	0	0.725112	5.06771	0	0	0	0.84998	0	0
comp111439_c1_seq1	1.19659	2.22658	1.787	17.362	29.3416	23.1777	4.19389	6.05506	4.96386	0	0
comp111441_c0_seq1	3.07186	1.86645	3.49526	4.17448	5.55711	3.59252	11.8431	4.522	7.34001	0	0
comp111441_c0_seq2	2.30929	6.17372	3.1531	2.61516	3.6554	7.20187	3.2375	4.2493	2.4524	0	0
comp111442_c0_seq1	4.17236	2.3661	8.5454	4.09499	0.628996	6.50606	6.82431	4.60651	7.38487	0	0
comp111442_c0_seq2	73.205	57.361	63.2678	20.3855	18.5439	55.3598	9.11326	8.09695	9.02737	0	0
comp111451_c0_seq1	9.22342	16.201	8.77739	60.2016	58.3993	47.0693	9.69804	11.4175	10.9081	0	0
comp111457_c0_seq1	31.7845	19.6757	30.2939	27.271	29.5107	24.9269	19.6589	23.1193	16.48	0	0
comp111458_c0_seq1	22.1156	47.5566	22.3192	34.7361	40.008	56.4136	19.8835	28.4863	19.2739	0	0
comp111460_c0_seq1	4028.46	3286.89	3682.89	6917.32	8521.31	4087.54	24.6414	18.6686	8.97849	1.29397	9.8486
comp111462_c0_seq1	0	0	4.31531	2.86326	1.42935	8.62435	2.2154	0	3.35633	0	0
comp111464_c0_seq1	220.847	137.722	188.233	138.035	165.721	174.727	1.02008	1.92799	0.772709	0	0
comp111464_c1_seq1	7549.91	7055.77	7268.94	2500.25	2881.24	3788.05	2086.41	2368.81	1274.81	7.1956	69.5992
comp111464_c1_seq2	732.808	796.657	724.983	265.498	296.165	585.959	1643.17	1932.59	1230.9	8.60807	52.1711
comp111468_c0_seq1	22.0061	30.1709	25.3788	24.3984	25.5561	23.5886	12.3158	14.6295	8.89696	0.39453	0.250235
comp111472_c0_seq1	1959.27	2316.47	2696.25	1094.5	1052.9	1883.83	0	0	0	0	0
comp111472_c0_seq2	2186.79	2100.11	2432.4	2586.34	3202.54	3162.38	0	0	0	2.5109	1.59256
comp111478_c0_seq1	6.63012	13.0332	3.5501	21.4943	15.1397	7.60184	69.4851	85.1609	49.1834	0	0
comp111478_c0_seq2	4.06221	14.411	1.1928	6.97457	11.7046	17.3682	62.6907	65.5855	40.0084	0	0
comp111478_c0_seq3	3.42484	2.77456	2.11082	2.58564	1.45211	4.17221	2.25067	1.31292	6.63009	0	0
comp111484_c0_seq1	0	0	0	1.47904	0	0	0	0	0	0	0
comp111484_c0_seq2	0	0	0	0.649858	0.865099	1.49137	0.335211	1.7599	0.761767	0	0
comp111492_c0_seq1	0	5.99131	0	0	0	0	0	0	0	0	0
comp111501_c0_seq1	33.4607	54.7814	67.0862	35.6994	34.0612	31.876	32.8068	39.7932	21.2806	0	0
comp111503_c0_seq1	0.659577	0	0	1.30714	1.11862	0.642809	0.577931	1.82052	0.437782	0	0
comp111503_c0_seq2	30.3081	34.0112	26.944	24.5648	30.7252	30.5359	33.3671	34.4818	25.7555	0	0
comp111504_c0_seq1	0	0	1.97706	0	0	0	0	0	1.15328	0	0
comp111507_c0_seq1	1275.96	1219.97	1165.25	985.877	1205.29	1261.45	0	0	0	0	0
comp111511_c0_seq1	6.27905	4.28229	0.729032	2.75722	7.24429	5.74476	3.14389	3.30115	2.5516	0	0
comp111511_c0_seq2	13.0287	31.4981	25.2797	60.8812	54.4268	29.9393	21.3899	23.7216	15.2925	0	0
comp111512_c0_seq1	1797.52	1661.3	1602.19	989.685	1227.8	1061.68	3.91064	5.47501	1.72801	0	5.14486
comp111519_c0_seq1	4.99083	4.36484	9.29247	6.76512	7.95133	10.4649	8.48105	7.0964	6.62515	0	0
comp111519_c0_seq2	17.6771	24.7813	16.9673	20.4658	26.686	14.0517	5.36489	7.45043	4.85046	0	0
comp111521_c0_seq1	21.5627	20.7856	22.2742	18.8216	21.0378	18.3227	14.1808	23.8063	15.1159	0	0.893714
comp111522_c0_seq1	14.4241	5.33017	4.99084	25.8869	24.3198	22.5247	11.9734	15.0558	10.4135	0	0
comp111522_c0_seq2	19.3235	13.4675	9.05344	10.9415	2.57037	4.98501	2.98792	2.09159	2.64057	0	0
comp111522_c0_seq3	6.68797	13.3801	16.426	2.95563	7.37731	6.51794	2.71565	3.00158	1.62403	0	0
comp111524_c0_seq1	1.7149	0	0	0	0	0	0	0	2.27647	0	0
comp111528_c0_seq1	0	0	5.16701	1.46931	0	1.26447	0	0	0	0	0
comp111528_c1_seq1	51.5162	14.7413	19.6355	75.4304	82.8702	117.79	19.8635	21.2086	14.9621	0	0.587248
comp111528_c1_seq2	514.51	177.548	371.603	1143.38	1154.2	1002.86	19.5861	21.881	13.5425	0	0
comp111529_c0_seq1	1466.66	1662.45	1558.44	806.218	760.138	827.671	935.307	1023.29	613.682	1.29164	45.8773
comp111530_c0_seq1	1192.52	1399.43	1117.37	661.799	851.259	790.954	2.09668	3.91388	2.73529	0	6.74276
comp111535_c0_seq1	14.645	19.2159	8.89405	6.81704	11.8855	13.1344	5.9831	10.7462	12.0461	0	0
comp111535_c0_seq2	22.6235	34.9282	30.1727	31.3949	24.1115	21.6869	50.6949	66.5385	37.909	0	0
comp111537_c0_seq1	0	0	0	4.02923	2.29875	0	0	0.935285	1.34945	0	0
comp111537_c0_seq2	0	0	0	1.39149	0	0	0	1.1305	1.63111	0	0
comp111539_c0_seq1	62.4303	89.3673	43.5149	44.0114	39.5005	80.9899	36.9512	57.6288	23.8743	0	0
comp111539_c0_seq2	254.132	361.41	317.398	142.618	196.078	238.876	73.8652	64.539	71.2003	0	0.945766
comp111540_c0_seq1	10.9204	3.88961	12.7929	36.004	47.929	31.3517	15.8378	16.927	11.2116	0	0
comp111540_c0_seq2	3.77761	14.2779	7.33237	4.34087	3.32899	9.63706	2.62853	1.73779	1.54864	0	0
comp111541_c0_seq1	0	0	0	0	0	0	0	0	0	0	0
comp111545_c0_seq1	75.2905	55.0191	63.6721	55.3055	134.593	44.9513	0	0	0	0	0
comp111545_c0_seq2	114.003	161.03	128.047	277.508	456.942	94.3137	0	0	0	0	3.3805
comp111546_c0_seq1	0	0	0	0	0	0	0	0	0	0	0
comp111548_c0_seq1	264.894	298.157	254.838	484.766	579.387	361.423	55.705	52.886	53.8005	0	2.44286
comp111551_c0_seq2	0.247445	0.300693	2.81551	1.96153	2.23819	0.964617	0	1.36596	0.328474	0	0
comp111553_c0_seq1	27.2742	31.1307	19.2232	37.014	42.6981	47.9962	14.126	14.8326	12.0196	0	3.05494
comp111557_c0_seq1	29.3924	25.3479	34.5224	47.7807	39.7986	27.7211	14.7463	12.8669	10.6983	0	1.09297
comp111557_c0_seq2	41.9466	12.5473	12.6296	45.4562	38.0874	52.0751	18.3206	26.8368	14.3918	0	0
comp111557_c0_seq3	211.653	190.252	159.564	555.243	491.26	277.397	191.495	209.691	141.085	0.945727	1.19968
comp111562_c0_seq1	0	0	0	1.10836	2.21319	0	0.857575	0	0	0	0
comp111562_c1_seq1	14.867	24.7728	11.5338	31.8867	25.4688	9.43986	28.0272	34.6103	22.2771	0	0
comp111562_c1_seq2	1.14469	3.47754	2.2328	6.11114	14.9762	21.993	10.0299	12.638	2.60491	0	0
comp111563_c0_seq1	13.245	23.9061	15.8462	39.0422	55.3869	74.2224	9.38674	12.5444	9.56679	0	0.898127
comp111565_c0_seq1	243.293	265.862	246.693	82.9528	105.756	196.837	12.0687	17.0501	11.3028	0	2.30947
comp111565_c0_seq2	37.655	64.7855	33.7568	16.9421	10.6795	29.9019	6.77653	3.26613	2.52453	0	1.16921
comp111566_c0_seq1	37.2752	33.8227	41.6655	64.3412	56.998	55.0514	32.2294	41.6977	26.3756	0	0
comp111569_c0_seq1	39.0174	48.3752	38.7122	157.365	116.466	70.4604	14.9923	18.5631	15.0984	0	0
comp111572_c1_seq1	0	0	4.89591	0	0	0	0.628369	0.659801	0.951977	0	0
comp111575_c0_seq1	0	0	0	0	0	0	6.17148	4.86014	7.01233	12.8011	56.8346
comp111576_c0_seq2	0.583472	1.06355	0	0	0	0	0	0	0	0	0
comp111576_c1_seq1	0	0	0	0	0.950871	0	0	0	0.558196	0	0
comp111578_c0_seq1	33.4034	46.9238	24.0207	34.8015	30.9693	33.8563	33.2491	33.6829	22.3483	0.971357	0
comp111580_c0_seq1	15.0599	13.2898	15.0957	70.858	47.2311	30.752	42.4149	41.2376	27.8453	0	0
comp111583_c0_seq1	0	0	0	1.55815	0	0	0	0	0	0	0
comp111583_c0_seq2	22.8851	25.3252	29.7127	36.3965	34.8785	19.7164	40.8588	48.051	32.7599	0	0
comp111595_c0_seq1	0	0	0	2.95156	1.96457	0	0	0	0	0	0
comp111595_c1_seq1	94.5387	94.7609	103.658	164.808	140.577	206.606	10.0408	12.2299	5.3241	0	4.22709
comp111596_c0_seq1	23.2356	30.8345	21.8345	40.4516	43.132	41.234	20.0555	26.1639	15.9593	0	0
comp111599_c0_seq1	0.219614	1.20093	0.249884	2.48702	2.97968	2.99643	2.69401	4.0411	2.04071	0	0
comp111599_c0_seq2	41.0401	53.9031	27.2631	83.7678	83.2178	86.6995	46.511	49.2898	33.7641	0	2.2663
comp111600_c0_seq1	4.8674	77.4027	16.9968	33.8328	25.0496	9.48731	4.70608	11.736	5.34728	0	0
comp111600_c0_seq2	263.765	241.878	199.56	144.165	161.712	254.68	198.748	213.465	127.858	1.10969	0
comp111601_c0_seq1	4.03109	17.3334	23.6392	29.1459	22.4382	13.9012	20.1058	15.4057	26.344	0	0
comp111601_c0_seq2	13.3046	22.8206	8.75256	10.2223	14.1553	20.0423	26.2039	31.9921	18.4949	0	0.361932
comp111601_c0_seq3	5.14403	1.316	9.46168	3.28498	3.01737	2.03546	2.57558	3.13143	3.13187	0	0.356679
comp111602_c0_seq1	59.2415	59.6779	56.6864	29.2323	22.0352	35.9746	54.9617	64.3608	40.7768	0	0
comp111603_c0_seq1	0	1.41686	0	1.13176	0.376654	0	0	0	0	0	0
comp111604_c0_seq1	91.6505	128.628	96.6126	250.46	226.385	161.029	128.439	134.863	125.661	0	0
comp111604_c1_seq1	10.3797	0	3.14942	47.0178	61.8083	17.534	26.6781	49.6587	27.5572	0	0
comp111628_c0_seq1	0.818313	0	0	0	0	0	0	0	0	0	0
comp111631_c0_seq1	13.9126	13.7597	14.5592	52.2111	62.4617	44.5365	22.4233	18.1258	19.5469	0	0
comp111631_c0_seq2	3.6303	4.64997	2.45607	4.11113	4.4374	12.0483	2.40718	5.9579	2.47467	0	0
comp111640_c0_seq1	38.7098	27.1736	35.4928	26.4937	34.9501	21.6099	7.57395	12.275	10.6015	0	0
comp111640_c0_seq2	1.28687	0.195475	0.366062	1.09299	1.81875	0.627079	4.51031	0.591991	2.56242	0	0
comp111640_c0_seq3	2.36407	0.529201	0.707874	0.704525	0.703404	4.36542	3.27069	1.37372	1.6517	0	0
comp111641_c0_seq1	604.876	567.41	484.936	271.466	330.561	600.248	10.3088	7.84774	6.8328	1.06914	0
comp111646_c0_seq1	4.64813	6.65701	2.6444	5.63976	3.00309	1.94141	5.81823	5.49834	6.61095	0	0
comp111648_c0_seq1	6.59577	54.8035	17.9179	92.9004	41.3891	26.3552	34.2424	60.5323	32.5053	0.599382	3.80165
comp111648_c0_seq2	47.6357	9.14546	115.215	131.231	181.304	93.6828	49.4575	31.1589	40.0751	0	1.57737
comp111648_c0_seq3	66.752	35.5725	50.5651	180.004	222.145	148.8	391.005	454.334	277.827	0	0
comp111648_c0_seq4	87.7999	109.262	42.0811	342.562	207.448	86.8784	350.99	398.95	266.002	0	1.77176
comp111652_c0_seq1	4.52786	0	0	3.41839	0.568825	0	5.28984	5.55445	2.67137	0	0
comp111652_c0_seq2	0	1.43076	0	6.00003	1.33122	2.29492	1.03165	1.08326	0	0	0
comp111653_c0_seq1	17.3103	23.0745	10.451	51.708	47.5316	48.3727	49.2171	66.1426	39.9784	0	0
comp111657_c1_seq1	1.76715	0	0	0	0	0.688888	0	0	0	0	0
comp111660_c0_seq1	5.88697	0.372594	3.07009	12.2223	17.0562	4.30298	17.4091	18.5056	20.6765	0	0
comp111660_c0_seq2	41.2139	42.6325	43.4065	26.2293	25.2889	32.3099	41.9817	40.5301	26.526	0	0
comp111664_c0_seq1	53.4952	64.4248	59.415	63.2932	52.1789	42.0194	1.95888	2.05687	0.423958	0	1.47264
comp111664_c0_seq2	544.452	583.353	541.826	372.896	493.776	336.675	0	0.273055	0.787942	0	5.47391
comp111667_c0_seq1	33.8316	23.6358	26.4232	54.3318	55.1784	63.1858	33.0523	47.2864	28.3232	0	0
comp111667_c0_seq3	3.90411	2.57545	1.39613	3.53697	8.19777	6.3052	4.88692	1.02627	2.36917	0	0
comp111669_c1_seq1	1.21238	0	0	0	0	0	0	0	0	0	0
comp111675_c0_seq1	24.3517	31.8972	26.8271	17.2302	20.1793	15.3941	11.7372	15.2451	8.78813	0	0
comp111675_c0_seq2	3.49807	0.16531	7.34129	3.47722	4.43849	2.27276	5.10844	4.86333	3.61166	0	0
comp111686_c0_seq1	34.2512	49.0169	24.7559	28.9079	32.8806	30.6512	53.039	61.8361	37.4604	0	0
comp111692_c0_seq1	1.01296	3.94752	3.25903	1.42402	1.73771	3.06376	1.34666	0.514191	1.20557	0	0
comp111692_c0_seq2	18.2402	16.173	20.7141	19.3751	22.6616	19.4301	5.01771	7.02495	5.25558	0	0
comp111693_c0_seq1	0	0	0	0	0	0	0	0	0.836402	0	0
comp111698_c0_seq1	61.7025	59.8419	62.742	66.7792	80.1842	79.1635	52.0115	62.5178	41.6796	0	1.44056
comp111698_c1_seq1	0	3.62326	0.484656	0	0.963193	0	2.23933	0.783781	0	0	0
comp111698_c1_seq2	7.52997	3.26799	4.07993	22.7395	38.1092	13.2793	20.1078	19.794	11.8997	0	0
comp111699_c0_seq1	321.024	289.841	307.498	462.711	387.094	343.163	220.515	239.332	156.295	0	0
comp111700_c0_seq1	36.9425	33.4014	41.4873	27.3156	26.4567	28.7402	37.2144	40.8455	26.3815	0	0
comp111701_c0_seq1	27.8239	33.2541	34.5581	11.1956	12.2149	14.8992	19.1109	24.3802	16.2353	0	0
comp111702_c0_seq1	26.3987	28.5231	26.9112	11.0923	9.99422	22.5844	68.032	73.6331	45.3501	0	0
comp111702_c0_seq2	5.80419	13.7146	5.8704	2.62918	4.95833	2.01125	4.06857	2.84806	5.13657	0	0
comp111703_c0_seq1	3.10716	3.60922	3.1195	4.55362	4.75303	3.38443	2.24209	2.18609	2.42626	0	0
comp111708_c0_seq1	29.8062	28.2604	25.1107	24.8924	27.1392	19.7084	52.2333	49.6689	37.816	0	0
comp111711_c0_seq1	0	0	0	0	0	0	36.919	2.15365	4.66102	0	0
comp111712_c0_seq1	4.44294	5.27816	1.73541	1.95249	2.32426	2.19731	6.74007	7.07722	3.60913	0	0
comp111712_c0_seq2	0.361528	0.604074	0.719877	1.5353	1.53285	1.76169	4.43487	0.831555	3.47939	0	0
comp111712_c0_seq3	18.1413	43.2212	21.4556	37.6274	33.7446	31.0511	50.7066	64.9685	43.8481	0	0
comp111717_c0_seq1	35.2467	24.3183	36.2118	31.5081	33.6476	38.3771	24.8879	29.3401	20.5665	0	0
comp111718_c0_seq1	0	3.56626	0	0	0	0	0	0	0	0	0
comp111719_c0_seq1	0	0	0	0	0	0	0	0	0	0	0
comp111720_c0_seq1	446.129	344.869	456.73	647.571	491.315	438.308	499.956	605.429	363.832	0	2.2978
comp111727_c0_seq1	2.08324	0	0	0	0	0	0	0	0.921809	0	0
comp111729_c0_seq1	5.37266	11.3691	6.64018	3.35684	3.56096	4.51385	2.27263	4.94308	5.53345	0	0
comp111729_c0_seq2	39.8695	48.2134	45.8063	22.4104	19.7424	19.4752	27.0294	23.919	15.3239	0	0
comp111735_c0_seq1	5.11936	7.51307	4.12229	57.4391	71.7737	56.4932	14.2161	15.6518	8.99132	0	0
comp111737_c0_seq1	233.98	193.907	254.464	190.041	170.1	165.063	369.172	400.946	261.704	0.982675	7.47926
comp111740_c0_seq3	184.795	155.236	189.212	178.013	286.161	236.895	0.107732	0.452482	0.489639	0	0
comp111745_c0_seq1	40.9671	48.2778	55.7196	2.58939	9.04843	151.16	1.33566	0.350619	0	0	0
comp111745_c0_seq2	125.531	57.1338	118.325	42.2277	45.1719	62.9756	1.6235	2.34398	2.61333	0	0
comp111745_c0_seq3	564.273	370.665	424.635	93.917	193.911	468.78	1.16267	0.305206	0.44036	0	0
comp111747_c0_seq1	8.47714	12.4394	11.8295	13.9471	7.32413	4.05288	4.34456	2.06021	1.69858	0	0.737513
comp111747_c0_seq2	28.4331	26.7676	28.3081	28.455	29.4377	30.4491	9.84954	14.1445	9.43599	0	0
comp111750_c0_seq1	204.643	231.288	174.047	261.32	324.277	136.936	2.68058	0.80419	1.59542	0	0
comp111750_c0_seq2	17.6545	45.2619	24.4974	37.1818	23.369	17.2057	0.188648	0.198084	0	0	0
comp111750_c0_seq3	18.7182	28.0872	12.473	58.2052	74.3654	30.8407	0	0.190294	0.274561	0	0
comp111751_c0_seq1	70.4848	71.4063	72.9164	28.5073	35.3742	52.0103	0.504162	0.26469	0.190951	0	0
comp111751_c0_seq2	262.556	272.963	277.84	145.226	199.693	259.058	0.519313	0.681613	0.885103	0	1.36642
comp111751_c0_seq3	1.70748	0.172909	4.20945	0.644544	5.46991	1.66407	0	0	0	0	0
comp111752_c0_seq1	40.7209	33.9508	40.1004	31.8458	31.5887	31.1435	40.6403	42.1692	28.8458	0	0
comp111752_c0_seq2	5.37074	3.39377	8.43318	0.243284	0.485793	3.97799	0.188237	0.592958	0.427768	0	0
comp111753_c0_seq1	0.880418	0	0	1.99406	0.995443	0	0	0	0	0	0
comp111761_c0_seq1	0.789907	0.639927	3.29553	3.8763	2.38162	6.15861	5.07561	3.876	5.94192	0	0
comp111761_c0_seq2	0	0	0	1.19006	0	0	0.613859	5.80109	0.464998	0	0
comp111763_c0_seq1	2.54939	4.75764	6.21595	10.3109	14.2064	13.4877	35.741	38.199	21.9974	0	0
comp111763_c1_seq1	70.6212	101.567	35.9033	73.594	57.3375	103.971	133.633	140.318	111.2	0	0
comp111765_c0_seq1	3.57757	6.24944	0	4.55785	4.04497	0	7.05312	3.29152	1.18727	0	0
comp111768_c0_seq1	56.477	41.1118	44.2013	42.753	47.2903	41.4735	21.0941	20.8069	16.463	0	0.560637
comp111769_c0_seq1	3.16294	1.66209	1.36174	5.03398	1.25649	2.49935	89.2845	62.9199	147.181	0	0.788343
comp111773_c0_seq1	63.1426	81.1572	59.6547	48.0481	64.366	74.6245	465.393	498.268	329.494	0	0
comp111774_c0_seq1	71.9141	52.3891	72.6417	62.3259	59.3228	50.0614	40.8294	59.4128	37.0164	0	1.69182
comp111786_c0_seq1	1.77138	0	0	0	0	0	0	0	0	0	0
comp111787_c0_seq1	61.3042	69.0885	85.5709	51.53	44.7768	57.6989	82.5451	91.4587	61.0675	0	0
comp111787_c0_seq2	10.3339	4.34238	3.07693	1.31245	2.51152	8.65935	4.40043	4.97597	1.92307	0	0
comp111788_c0_seq1	2.03014	0.176215	2.14496	10.1814	8.36172	7.34882	25.412	21.6133	24.0619	0	0
comp111788_c0_seq2	76.0506	87.5303	73.8165	43.2161	34.3638	71.4606	57.083	60.9415	44.6877	0	0
comp111795_c0_seq1	41.2661	33.1782	34.8332	62.9249	51.4317	39.6558	44.735	55.0958	37.4537	0	0
comp111800_c0_seq1	35.188	49.6702	28.6204	89.2429	96.3621	77.1929	43.3762	46.0384	24.5099	0	0
comp111800_c0_seq2	30.0716	22.0956	25.7817	18.532	9.33034	34.078	9.55923	15.9569	8.16945	0	0
comp111804_c0_seq1	35.3365	33.4977	25.967	32.1431	35.6064	40.3373	58.7711	76.9129	47.1251	0	0
comp111806_c0_seq1	4.03391	2.72332	1.91247	4.56821	3.29401	1.52886	2.35638	3.71138	0.892479	0	0
comp111806_c1_seq1	331.981	355.994	321.187	357.191	355.542	468.856	152.981	181.152	118.42	0	0
comp111806_c1_seq2	65.7378	70.7545	74.7986	62.3919	83.8827	132.404	21.943	42.0492	25.3483	0	0
comp111807_c0_seq1	30.4691	33.7711	29.0783	23.7245	28.8561	24.5404	24.6347	26.3064	18.9325	0	0
comp111809_c0_seq1	20.8264	9.29686	21.0371	9.02483	13.0952	13.6694	8.19317	1.75971	9.30948	0	0
comp111809_c0_seq2	62.9679	64.8555	23.9711	44.6669	50.4184	39.9228	35.4833	56.8564	28.8983	0	0
comp111809_c0_seq3	13.5017	2.82419	7.55542	11.5302	13.639	6.47138	6.20611	6.51655	4.70112	0	1.0206
comp111809_c0_seq4	11.4359	19.8916	27.9379	8.88767	9.0003	15.7344	15.7181	10.3153	3.57195	0	0
comp111811_c0_seq1	2.13435	0	0	0.483408	0	0	3.74029	3.92739	0	0	0
comp111811_c1_seq1	0.830373	0	0	0	0.46943	0.809262	0.727585	0.76398	1.10229	0	0
comp111814_c0_seq1	5.67793	3.1049	6.89124	0.214333	0	2.95125	8.95516	5.57222	5.27607	0	0
comp111815_c0_seq1	0.270898	0	1.23294	2.761	1.83774	0.528022	3.3231	3.98781	2.87686	0	0
comp111818_c0_seq1	0	0	0	4.86833	8.80981	4.71335	1.41255	2.47201	2.49667	0	0
comp111818_c1_seq1	0	0	0	1.63018	3.25517	0.935279	0	0	0	0	0
comp111819_c0_seq1	1.14564	4.67372	6.70394	2.03874	0.555135	3.50904	2.58127	3.01154	1.08628	0	0
comp111827_c0_seq1	49.2075	62.0487	57.0079	98.5683	108.238	49.825	1.45588	1.17593	0.593829	0.464589	2.35737
comp111829_c0_seq1	10.9323	26.0435	9.72957	28.9281	21.0496	14.1354	22.0033	23.3031	12.0695	0	0
comp111829_c0_seq2	43.1533	38.302	48.0515	39.4666	48.5594	37.5609	42.2124	54.8862	37.4186	0	0
comp111832_c0_seq1	26.7186	59.6681	24.5505	15.4142	12.6537	29.8715	48.766	76.066	42.9631	0	0
comp111832_c0_seq2	24.6768	17.3705	60.9499	31.8076	25.4056	10.5583	33.7516	13.8437	17.3109	0	0
comp111841_c0_seq1	74.5116	62.6979	94.3178	134.95	111.045	114.35	94.5474	104.819	65.3615	0	1.20764
comp111842_c0_seq1	82.8377	103.938	64.0482	150.999	139.926	123.724	54.9187	68.6847	48.4901	0	0
comp111844_c0_seq1	4.88592	0	0	4.52705	7.53308	2.5973	3.89192	8.99053	2.3585	0	0
comp111844_c1_seq1	13.021	9.55973	10.9574	19.6608	31.7446	20.8855	27.5722	29.201	17.2849	0	0
comp111848_c0_seq1	34.7968	39.7291	7.39647	2.2734	3.99914	22.546	2.68039	4.0458	0.888297	0	0
comp111848_c0_seq2	25.5218	57.9113	66.21	45.9281	48.5832	38.7113	13.1736	16.3941	13.7981	0	0.855862
comp111849_c0_seq2	0	0	0	0.732244	4.38648	1.26033	1.13312	0	0.85834	0	0
comp111856_c0_seq1	0	0	0	0	0	0	0	0	0	0	0
comp111863_c0_seq1	40.4807	28.8304	30.2007	142.901	183.245	91.3311	36.6391	44.4746	26.5731	0	0
comp111864_c0_seq1	5.58306	0.598632	17.3762	9.48381	12.8106	9.28192	0	0.604314	0.21798	1.19377	6.05731
comp111864_c0_seq2	51.243	28.2847	34.2856	93.3796	81.6026	41.8514	1.89718	2.32409	1.19759	2.62346	23.2954
comp111868_c0_seq1	56.756	129.608	70.0121	41.9476	55.1471	56.9087	21.0398	21.0881	13.4927	0	0
comp111871_c0_seq1	83.6777	104.756	100.217	26.2871	27.9385	52.5425	124.332	135.718	96.0449	0	0
comp111875_c0_seq1	127.409	86.665	119.4	162.463	162.827	122.829	111.075	135.367	83.287	0	2.53773
comp111880_c0_seq1	40.849	28.6172	27.0494	95.6787	96.0312	79.4034	57.5027	74.755	51.4106	0	0
comp111880_c0_seq2	7.98721	1.85556	2.80662	2.26128	3.71853	3.43418	4.11677	9.50994	2.8066	0	0
comp111881_c0_seq1	4.37038	26.0564	4.04037	106.254	109.328	55.903	28.4811	28.9006	21.3931	0	0
comp111881_c0_seq2	6.67453	5.89184	3.15243	11.1239	11.391	26.5103	4.19314	2.08558	4.34651	0	0
comp111883_c0_seq1	8.42568	14.7983	6.14168	11.6289	14.1409	21.5551	26.0702	18.8955	19.2238	0	0
comp111883_c0_seq2	21.2933	44.2836	11.545	52.2732	41.2027	39.2756	33.3081	46.0187	29.7838	0	0
comp111886_c0_seq1	0	0.421182	2.76058	5.49505	0.391879	2.02671	0.607386	0	0.460095	0	0
comp111886_c0_seq2	2.56956	0	2.19279	0	1.45263	0	0	0	0	0	0
comp111886_c0_seq4	0.249007	0	3.11661	0	1.12616	0.485353	0.872734	1.37459	1.32219	0	0
comp111891_c0_seq1	6.64191	0	0	0	0	0	0	0	0	0	0
comp111891_c1_seq1	0	0	0	0	0	0	0	0	0	0	0
comp111898_c0_seq1	6.65552	0	0	0	0	0	0	0	0	0	0
comp111902_c0_seq1	2.94663	2.04613	7.90295	19.068	17.8479	15.1791	1.10652	0.38729	0	0	0
comp111902_c0_seq2	111.098	29.7406	101.452	89.2418	83.5885	131.036	0	0	0	0	0
comp111905_c0_seq1	16.2434	12.1735	16.2284	15.5427	18.9416	14.948	16.4148	17.6524	15.4018	0	0
comp111915_c0_seq1	154.762	95.1502	111.247	172.8	174.793	127.047	147.906	145.771	105.827	2.43004	0
comp111919_c0_seq1	54.7062	52.6208	43.7359	74.2341	99.9033	110.672	19.1458	15.9948	11.2212	0	0
comp111919_c0_seq2	1.90585	2.51736	0.47142	9.47764	7.77617	9.20621	1.3069	0.762375	2.41994	0	0
comp111922_c0_seq1	27.444	37.2276	23.0569	197.676	216.485	200.286	47.814	59.8946	43.6323	0	0
comp111928_c0_seq1	3.23301	2.45546	0	1.83061	2.74155	1.57541	0	0	2.14585	0	0
comp111932_c0_seq1	115.744	85.0732	98.8365	115.04	119.303	93.3073	77.3914	90.7743	51.4637	0	0
comp111933_c0_seq1	17.6129	55.6169	20.4794	30.4282	31.688	20.7987	21.403	26.9684	14.6768	0	0
comp111933_c0_seq2	42.1469	33.7497	42.1349	8.6906	13.7727	23.2682	35.4355	39.6736	37.6763	0	3.37006
comp111934_c0_seq1	24.7599	47.8674	32.3099	64.6082	68.225	56.1919	27.005	28.5151	24.7084	0	0
comp111938_c0_seq1	48.0337	73.0673	56.907	60.7322	61.2195	41.4434	38.4674	50.0539	31.6529	0.625806	0
comp111939_c0_seq1	77.6607	86.9907	78.7432	110.622	101.874	70.8553	59.6161	68.3214	45.5462	0	0
comp111941_c0_seq2	29.2079	27.671	24.9939	37.3591	31.0224	27.6028	35.8152	39.5315	25.421	0	1.48405
comp111941_c0_seq3	2.02743	0.951891	0	1.77415	1.56294	0.359252	1.29197	2.37405	0.734001	0	0
comp111942_c0_seq1	0	0	0	0	0	0	0	0	0	0	0
comp111946_c0_seq1	91.6474	100.386	78.7751	215.556	206.22	198.718	160.289	158.328	126.458	0	0
comp111947_c0_seq1	0	0	0	270.664	5.16839	0	1.14438	0	0	0	0
comp111947_c1_seq1	8.28628	0	0	265.562	3.43525	0.538375	0.968075	0.50825	0	0	0
comp111947_c2_seq1	2.88806	0	0	272.393	3.26539	0.804183	0	0	0	0	0
comp111950_c0_seq1	55.8408	60.9062	52.9996	56.9133	65.7542	56.545	121.009	135.833	96.9071	0	0
comp111951_c0_seq1	80.6035	91.6188	64.6776	97.6959	113.866	120.058	76.5515	99.8874	55.8041	0	1.68555
comp111951_c0_seq2	21.462	1.9509	15.7673	11.2911	8.98031	8.56417	7.99595	8.70688	6.50559	0	0
comp111952_c0_seq1	2.86305	3.78614	0.76651	6.10308	4.95086	6.23706	4.72216	7.12765	6.2598	0	1.55312
comp111952_c0_seq2	15.0153	24.8108	10.4176	9.12416	10.5589	8.56601	23.4253	23.5862	12.3969	0	1.68868
comp111956_c0_seq1	280.701	347.604	362.944	42.6791	72.881	219.082	0	0	0	0	0
comp111956_c0_seq2	58.627	27.3941	52.3332	12.5931	16.7641	28.1628	0	0	0	0	0.697625
comp111958_c0_seq1	0	0	0	0.809183	1.61579	1.39275	0	0	0	0	0
comp111959_c1_seq1	0.741404	0	0	0	2.5148	0	1.29926	0	0	0	0
comp111960_c0_seq1	31.0878	21.704	21.0876	85.8133	107.561	68.752	11.5245	9.62574	9.02737	0	0
comp111962_c0_seq1	3.17745	0.643535	0.964107	0.71966	0.239505	2.89022	0.371217	0.779571	0.281196	0	0
comp111963_c0_seq1	0	0	0	0	0	0	1.29439	0	0	0	0
comp111965_c0_seq1	115.827	205.648	111.382	89.6124	108.94	106.489	60.3548	51.4912	37.9628	0	0
comp111968_c0_seq1	3.5745	0.748914	22.0188	5.02503	0.975534	0.960999	5.40004	2.94849	5.23588	0	0
comp111968_c0_seq2	32.4136	24.4482	15.9677	74.2573	70.2076	39.2146	97.2824	114.032	74.6805	0	0
comp111968_c0_seq3	0.821723	6.98986	10.129	1.08565	3.71632	0.266944	1.68001	4.28412	0.909006	0	0
comp111969_c0_seq2	1.22493	0	0.696882	2.08076	1.38496	0	0	0	0	0	0
comp111970_c0_seq1	26.2579	17.312	40.048	50.6141	36.6368	20.6901	15.6647	21.5884	12.6076	0	0
comp111973_c0_seq1	19.449	83.7942	39.5289	27.9777	31.4451	35.6736	8.54167	11.1672	10.3398	0	0
comp111973_c0_seq2	19.6321	88.0933	38.5305	56.7511	76.2027	43.0264	20.3296	17.8032	16.8336	0	1.29939
comp111974_c0_seq1	0.602179	11.1594	1.02777	15.3436	3.40426	6.45557	5.27638	1.66209	1.59874	0	0
comp111974_c0_seq2	33.6073	37.4051	27.289	64.6995	62.1786	47.3428	56.2173	63.808	48.6681	0	0
comp1119747_c0_seq1	0	0	0	0	0	0	0	0	0	0	0
comp111980_c0_seq1	27.9417	45.778	29.9478	93.5152	95.764	73.4274	42.6265	47.0541	29.6402	0	0
comp111982_c0_seq1	23.1738	12.2125	19.3723	57.842	52.9375	32.2638	0	0.435121	0	0	0
comp111986_c0_seq1	68.4783	42.9474	65.7102	164.52	169.473	89.8952	0.702802	0.184489	0	0	0
comp111986_c0_seq2	2.34499	1.13985	2.40138	6.3734	7.4238	4.11367	0	0	0	0	0
comp111987_c0_seq1	97.3973	211.572	105.027	82.615	62.0426	62.7845	96.385	103.315	81.293	0	0
comp111987_c0_seq2	17.2323	24.9292	25.9876	9.44758	7.42233	9.06352	21.8099	26.1724	9.6221	0	0
comp111989_c0_seq1	0	0	1.31226	0	0	0	0	0	0	0	0
comp111990_c0_seq1	64.7977	60.8139	51.9229	112.527	101.31	84.8583	41.9489	48.5717	33.3122	0	0
comp111993_c0_seq1	9.03555	13.5724	11.7803	13.501	10.1451	17.734	7.36729	15.4716	10.6617	0	0
comp111993_c0_seq2	44.439	47.6993	53.2181	21.409	33.6585	34.6953	33.2372	26.6549	15.8885	0	0
comp111995_c0_seq1	9.9672	9.06094	3.37633	7.06537	8.34452	6.5253	14.4001	28.0008	12.3221	0	0
comp111995_c0_seq2	10.0157	2.70466	31.8369	0.810162	2.42662	2.16912	8.91519	7.02086	2.84903	0	0
comp111995_c0_seq3	14.7791	25.5391	4.61088	8.8182	7.27692	13.9387	21.0258	21.3465	17.0873	0	0
comp112001_c0_seq1	41.0907	38.1174	46.6293	70.4219	84.0365	61.6753	125.534	134.644	102.019	0	0
comp112004_c0_seq1	66.7117	92.0147	50.9739	42.3508	39.0902	54.1007	43.5204	51.9695	43.4384	0	0.898127
comp112004_c0_seq2	24.5117	12.3228	35.96	24.5175	19.1326	19.8869	37.0678	43.73	19.1597	0	0
comp112005_c0_seq1	1.56934	16.5278	0.595215	0.592399	2.51369	4.84323	0.22918	3.36901	0.868017	0	0
comp112005_c0_seq2	43.7187	73.2239	47.0173	77.1954	61.6797	56.9965	100.64	116.435	70.1256	0	0
comp112011_c0_seq1	2.38613	17.6876	9.3668	8.64695	7.14936	6.04621	3.55429	8.12278	8.2355	0	0
comp112011_c0_seq2	33.9014	23.7463	18.9666	58.6715	70.4212	53.5657	37.1064	33.3669	24.9683	0	1.03867
comp112011_c0_seq3	1.19765	20.8604	0.908486	8.1377	5.86787	7.78137	4.89721	2.20379	4.76952	0	0
comp112020_c0_seq1	5.03265	8.87104	7.61411	4.32139	3.75175	4.74301	7.8502	10.5835	4.33142	0	0
comp112020_c0_seq2	60.9168	51.4194	53.0401	55.2248	54.0427	49.3599	4.80527	8.70621	7.06586	0	0
comp112021_c0_seq1	16.9291	16.8986	7.62996	4.97959	8.07896	8.99932	0.192644	0.20228	0.58371	0	0
comp112021_c0_seq2	59.8911	66.6792	84.2962	87.4259	57.5388	71.9765	3.2356	2.12341	0.919112	0	2.12839
comp112023_c0_seq1	194.709	173.236	147.697	46.4206	39.9097	106.975	336.823	359.119	224.913	1.65557	6.30037
comp112024_c0_seq1	12.2191	12.6779	12.5483	9.61587	7.78583	16.5507	8.52892	12.8617	10.3095	0	0
comp112024_c0_seq2	26.9412	38.4	44.2855	69.3398	68.9887	45.0404	21.1803	20.3783	15.3373	0	0
comp112024_c0_seq3	3.60304	6.82514	3.61734	2.64017	3.11524	3.30489	3.15704	1.36498	1.82876	0	0
comp112025_c0_seq1	0.21577	0	0	0.733045	3.90336	0.841137	10.2093	1.98518	7.16066	0	0
comp112025_c0_seq2	0.947004	1.00694	0	5.09406	1.60609	2.30732	3.734	9.1485	4.08562	0	0
comp112026_c0_seq1	0	0	0	0	0	0	66.8383	95.8579	140.776	182.597	995.142
comp112030_c0_seq1	14.9959	14.1969	13.2931	143.953	173.1	122.015	40.03	41.7116	37.2668	0	0
comp112030_c1_seq1	3.19806	0	1.81943	33.802	37.9667	8.31134	13.0769	20.5965	16.9812	0	0
comp112032_c0_seq1	0.486947	2.66281	0	3.30866	1.6517	1.89827	5.97338	9.85629	17.4529	0	0
comp112034_c0_seq1	2.57235	0	0	0	0	0	0	0	0	0	0
comp112036_c0_seq1	49.9475	63.9275	30.6381	46.681	47.2645	33.0457	26.2151	37.7724	23.6089	0	0.766417
comp112036_c0_seq2	3.39327	1.07996	21.5111	1.46389	5.20681	22.5191	9.34444	7.13591	1.82323	0	0
comp112037_c0_seq1	5.21269	0	2.96558	2.95156	10.8052	0	0	1.59864	0	0	0
comp112038_c0_seq1	113.538	73.0487	86.0066	94.7587	99.7076	104.891	121.833	131.362	90.0174	0	0
comp112039_c0_seq1	39.0378	33.9057	29.9502	33.6607	36.5375	36.4667	47.9728	55.5886	42.7901	0	0
comp112039_c0_seq2	5.83012	20.0261	12.5598	8.97916	9.75589	8.18194	10.4893	9.44059	8.77118	0	0
comp112041_c0_seq1	71.1172	67.2534	64.3206	50.3871	54.9459	49.5828	67.4269	79.8594	42.8456	0	0.840826
comp112044_c0_seq1	0.524504	0	0	0	0.59303	0	2.75747	1.93027	0	0	0
comp112044_c1_seq1	0	0	0	0	0.910119	0	0	0	1.06855	0	0
comp112047_c0_seq1	0.842793	0	3.19652	1.5907	0.952903	2.73789	3.93849	1.55081	3.35633	0	0
comp112048_c0_seq1	10.7214	20.965	8.41914	2.90711	11.0124	7.65267	4.49866	9.30845	14.0318	0	0
comp112048_c0_seq2	53.7446	69.5457	64.9051	54.7513	61.3595	45.1461	40.9837	35.7235	21.0948	0	0
comp112048_c0_seq3	16.2274	12.7909	10.3132	9.10556	5.04141	7.55122	1.79334	9.14624	3.10504	0	0
comp112050_c0_seq1	0	0	0	0	0	0	0	0	0	0	0
comp112052_c0_seq1	66.1712	59.5577	44.6721	59.0357	63.4984	47.1314	43.9692	44.2549	33.3067	0	0
comp112052_c0_seq2	7.97602	25.4816	20.6392	15.1512	13.9635	20.3107	0.901769	5.20782	2.39081	0	0
comp112053_c0_seq1	0	0	0	0	0	0	0	0	0	0	0
comp112054_c0_seq1	157.008	126.037	97.078	59.1134	58.7112	74.6485	74.7572	71.9762	49.5726	0	0
comp112056_c0_seq1	0	0	3.17541	2.10693	0.525894	0	0	0	1.23488	0	0
comp112057_c0_seq1	16.2256	5.37014	4.50293	10.7559	14.1692	7.97083	20.5743	12.1368	13.1335	0	0
comp112057_c0_seq2	83.9357	69.0844	72.0699	69.4925	75.1239	82.2142	78.3663	99.9377	73.4071	0	0
comp112058_c0_seq1	1.70748	1.55619	0	0	2.89583	1.66407	0	0	0	0	0
comp112059_c0_seq1	0	0	0	0	0	0	0	0	0	0	0
comp112060_c0_seq1	119	83.0614	108.373	82.4815	62.0794	106.147	421.007	480.83	292.436	0	0
comp112061_c0_seq1	111.292	38.4943	115.148	109.048	73.3755	87.4257	0	0	1.30246	0	3.87784
comp112064_c0_seq1	49.3315	42.3459	48.8346	32.7421	31.9905	26.3137	25.038	29.8096	18.8169	0	0
comp112070_c0_seq1	57.2707	46.873	49.7766	66.3212	82.0383	55.2417	63.886	70.3276	47.9253	0	0
comp112075_c0_seq1	55.2168	54.6135	62.7434	77.4304	82.2382	49.8509	3.36794	5.71267	4.21932	0	0
comp112077_c0_seq1	34.0248	60.5434	58.2741	51.6214	59.1126	39.7456	14.0236	17.3428	11.095	0	0
comp112080_c0_seq1	0	0	0	0.291559	0.582191	3.01096	0.902357	0.947495	0	0	0
comp112080_c1_seq1	0	0	0	0	0	0	0	1.3694	0	0	0
comp112082_c0_seq1	9.37894	9.42861	4.26866	7.53138	12.1467	14.1262	9.26389	10.8255	16.0721	0	0
comp112082_c0_seq2	59.8827	45.5534	48.9674	69.3512	78.3587	79.5256	23.0868	27.4739	13.4607	0	0
comp112083_c0_seq1	9.02975	9.39699	2.62324	8.92033	17.052	6.55333	6.06025	6.71692	4.46312	0	0
comp112083_c0_seq2	38.4224	49.5966	52.0628	19.7697	22.6224	34.338	31.5708	20.6821	17.5658	0	0.735128
comp112083_c0_seq3	15.9419	13.041	11.2375	23.8658	25.7622	19.8566	8.99439	20.1765	16.6202	0	0
comp112083_c0_seq4	18.5228	23.4717	22.541	20.7518	21.2788	24.1336	34.0222	33.1723	28.0071	0	0
comp112088_c0_seq1	118.963	97.159	116.337	69.1566	80.8606	98.9663	22.6514	22.9299	15.5145	0	3.56889
comp112088_c1_seq1	151.153	156.934	141.139	54.4718	69.7119	138.361	1.53261	1.07285	0.773965	0	0
comp112090_c0_seq1	76.9748	79.3075	55.6025	73.4393	83.0849	82.5376	99.1576	103.104	70.3563	0	0
comp112090_c0_seq2	9.00812	3.45339	8.78548	9.83692	10.7913	13.3777	36.4584	41.6367	25.4818	0	0
comp112095_c0_seq1	0.466502	0.0708612	0.663501	0.792435	1.71421	0.454642	0	0	0.154816	0	0
comp112095_c0_seq2	0.856386	0.966341	0.835221	1.52399	1.24492	0.715384	0	0	0	0	0
comp112096_c0_seq1	103.483	109.182	118.054	37.6315	40.8387	50.6901	156.661	202.049	125.982	0	0
comp112098_c0_seq1	0	0	0	0	0	0	680.454	543.529	927.332	2274.84	2893.77
comp112098_c1_seq1	0	0	0	0	0	0	1056.86	860.781	1761.08	2769.58	3053.94
comp112099_c0_seq1	46.3524	69.5051	75.9998	113.895	55.1209	62.8508	85.0973	93.239	69.6843	0	0
comp112100_c0_seq1	1.79038	1.1208	0.30866	10.2605	12.6365	4.54723	3.13752	2.29614	0.432122	0	0
comp112100_c0_seq2	7.41322	11.7905	8.435	113.025	132.074	71.7164	22.1614	20.963	17.2214	0	0
comp112102_c0_seq1	50.8273	50.768	39.3733	33.5586	33.2931	31.2565	63.5988	68.1606	40.4579	0	0
comp112102_c0_seq2	30.6577	29.194	25.7035	9.54248	15.6085	34.596	13.667	20.1239	10.8287	0	0
comp112103_c0_seq1	0	0	0	0	0	0	0	0	0	0	0
comp112110_c0_seq1	58.8751	75.056	66.031	38.0405	33.6238	36.3748	50.6378	57.3801	38.8375	0	0
comp112115_c0_seq1	19.3692	23.8048	19.3675	24.7596	21.402	13.1565	18.0001	15.3904	12.2716	0	0
comp112115_c0_seq2	22.8768	30.7714	37.519	36.6269	32.8225	31.9821	26.2658	28.4506	25.9699	0	0
comp112119_c0_seq1	118.037	80.787	143.128	42.3622	39.9938	64.6018	99.8597	109.491	77.7019	0	0
comp112127_c0_seq1	31.1698	25.9873	23.9996	131.639	104.004	48.1927	196.93	217.993	118.219	0	0
comp112133_c0_seq1	7.78474	26.8032	21.8491	12.3422	18.7772	30.3473	13.6422	15.2796	7.57824	0	0
comp112133_c0_seq2	43.1184	35.6472	41.9838	48.8294	70.4902	70.5422	46.8236	46.3043	29.4635	0	2.60747
comp112135_c0_seq2	0.312294	0.0948743	0.710676	0.707314	0	0	15.05	15.8028	13.0586	0	0
comp112135_c0_seq3	0.522651	0.211707	0.991148	0.394584	0.393956	0	8.85378	2.5646	3.70027	0	0
comp112140_c0_seq1	0.996028	0	0	0	0	0	4.36367	0	0.661095	0	0
comp112141_c0_seq1	64.0316	61.967	73.1869	79.0749	83.5353	61.9332	90.2088	101.119	65.3844	0	6.23455
comp112143_c0_seq1	36.5314	48.9686	53.7169	48.4984	53.2507	38.9987	40.6765	47.5719	29.6933	0	0
comp112148_c0_seq1	2.26033	0	0	0	0	0	0	0	0	0	0
comp112150_c0_seq1	0	0	0	0.778169	0	0	0	0	0.912174	0	44.3587
comp112159_c0_seq1	22.0617	24.1826	38.6714	24.1397	9.60681	12.4937	29.5186	37.3039	24.3391	0	0
comp112159_c0_seq2	52.7471	54.9119	55.0477	15.4089	28.2997	48.1318	71.2401	88.4043	47.4975	0	3.09831
comp112159_c0_seq3	17.8512	29.2335	1.16067	13.8621	17.1079	28.4986	101.297	95.728	65.6741	0	4.70355
comp112160_c0_seq1	16.4446	37.3858	12.8424	50.5767	68.0601	59.2567	27.2229	30.0362	22.0712	0	0
comp112160_c0_seq2	3.77124	1.112	2.39793	6.59452	10.848	10.0532	1.16626	2.75536	1.84051	0	0
comp112169_c0_seq1	0	2.15515	0	2.41008	3.20833	1.38273	0	2.61072	0	0	0
comp112169_c0_seq2	26.7224	22.5914	35.6337	55.7994	53.3865	40.184	30.3012	33.8193	23.0334	0	0
comp112172_c0_seq1	0	0	0	0	0	0	1.40489	1.47516	0	0	0
comp112176_c0_seq1	44.7824	24.1331	38.3097	81.8422	93.4594	39.7345	30.5384	34.2441	23.482	0	0
comp112177_c0_seq3	36.0439	40.2197	44.4426	32.5923	32.2305	34.7269	23.2964	24.7139	18.5566	0	0
comp112177_c0_seq4	5.25125	8.06523	3.48544	25.1086	23.5843	24.1671	39.6216	35.4301	29.0452	0	0
comp112180_c0_seq1	36.7132	46.9495	43.0858	83.1518	77.369	70.0611	90.6113	95.1438	76.0376	0	0
comp112181_c0_seq1	51.5789	50.9182	58.4501	39.9277	42.3483	32.6281	51.8863	54.8667	33.6096	0	0
comp112184_c0_seq1	152.217	158.142	141.223	78.6122	88.8891	159.759	112.27	123.426	80.6032	0	4.62775
comp112190_c0_seq1	75.583	48.8914	66.4191	75.191	93.0833	57.3426	92.514	92.0064	63.4418	0	0
comp112190_c0_seq2	26.1074	85.8457	35.385	26.8117	25.7562	35.4216	27.3612	32.2622	17.6681	0	3.54064
comp112191_c0_seq1	43.5321	53.9418	38.1248	55.124	49.0703	46.2822	40.4552	44.4207	27.1425	0	0
comp112192_c0_seq1	0	8.78308	0	1.16929	2.91858	3.01885	0	1.89995	1.37065	0	0
comp112195_c0_seq1	53.4504	70.2465	56.6233	41.7448	36.1844	46.0496	39.9337	54.8806	37.8122	0	0
comp112195_c0_seq2	21.422	14.5063	12.6525	12.0371	11.6482	12.7496	24.3584	21.6651	13.2416	0	0
comp112196_c0_seq1	37.3923	41.3788	50.0451	18.9179	26.9086	20.518	31.2799	30.9918	27.2183	0	0.422072
comp112198_c0_seq1	4.12236	1.70322	1.12573	3.36122	5.22025	6.74949	11.2697	12.7436	6.34784	0	0
comp112198_c0_seq2	37.3767	38.4585	21.371	32.1176	23.5721	36.6095	100.719	105.411	71.557	0	0
comp112199_c0_seq1	0.270898	0	0	0	0	1.05604	12.343	6.97866	26.6109	0	0
comp112199_c0_seq2	0	0	0	0.725112	0	1.24805	4.48835	3.53465	6.79984	0	0
comp112203_c0_seq1	46.354	63.2939	52.9334	41.5021	40.8685	39.7936	65.9827	72.5165	52.8697	0	0
comp112204_c0_seq1	0	0	1.43384	0	0	0	79.4997	85.7952	60.2209	270.254	81.3479
comp112208_c0_seq1	81.7058	129.964	99.9493	103.987	91.1634	68.6128	27.5426	26.5433	20.149	0	0
comp112208_c1_seq1	8.28628	0.503472	2.3571	6.09947	10.3058	3.23025	0	0	0.549987	0	0
comp112208_c1_seq2	36.8642	27.7915	37.2273	25.7524	29.5206	24.4985	7.72043	8.34505	5.84822	0	0
comp112224_c0_seq1	2.16243	7.88331	0.984193	7.8363	3.42293	6.74385	7.57901	7.16231	9.18575	0	0
comp112224_c0_seq2	1.83739	4.46557	8.01414	4.50831	2.42369	4.77515	5.3665	7.32543	7.31722	0	0
comp112226_c0_seq1	14.3858	8.96207	2.48638	10.9296	9.67684	7.80867	4.78674	5.02618	7.49364	0	0
comp112226_c0_seq2	69.7487	72.8623	85.6278	78.5251	74.2495	81.4911	148.677	160.242	99.6278	0	0
comp112229_c0_seq1	0	2.00546	0	0	0	0	0	0	0	0	0
comp112229_c1_seq1	0	0	0	0	0	0	1.54979	0	0	0	0
comp112231_c0_seq1	17.2436	29.2954	16.9535	26.3527	33.5037	16.3158	24.0572	20.6398	13.1119	0	0
comp112231_c0_seq2	52.6541	26.4665	32.679	29.6334	33.7355	23.9472	3.63498	6.45922	2.75349	0	0
comp112231_c0_seq3	12.6711	15.1017	6.65424	39.5527	34.5306	11.399	8.54043	9.26656	14.017	0	0
comp112234_c0_seq1	25.2552	32.42	40.287	80.1929	60.4689	30.4045	29.5053	32.1203	25.6371	0	0
comp112234_c0_seq2	5.83895	13.1773	3.25408	7.42199	5.11976	9.52289	4.38529	4.60465	3.00549	0	0
comp112243_c0_seq1	0.427795	0.519854	0	0	1.45106	3.33536	0	0	0	0	0
comp112245_c0_seq1	13.6959	9.64694	13.0203	31.3843	22.116	13.4522	19.1758	18.0952	17.6586	0	0
comp112245_c0_seq2	14.7201	17.9761	13.3579	10.6605	23.9992	19.057	12.484	13.5766	5.54852	0	0.335184
comp112246_c0_seq1	8.98226	70.3066	28.707	247.269	39.727	14.6757	43.7501	41.0774	30.5105	0	0
comp112248_c0_seq1	43.0579	28.2597	3.5435	8.58684	14.008	8.18152	14.237	13.2051	11.863	0	0
comp112248_c0_seq2	19.2222	42.2506	60.3966	31.5449	25.1652	46.8011	6.26435	9.30807	6.62542	0	0
comp112257_c0_seq1	0	8.30795	0	0.595559	0.891917	0	0.921607	3.38698	0	0	0
comp112257_c0_seq2	42.1078	52.4645	48.518	52.3126	43.3905	50.907	84.6883	87.2899	66.7456	0	0
comp112261_c0_seq1	7.17418	12.7524	9.2051	7.17367	4.14203	4.46284	9.76355	5.19619	3.44466	0	0
comp112261_c0_seq2	62.2193	65.446	40.3456	35.0197	46.5626	78.5317	59.2722	61.0061	50.5233	0	0
comp112272_c0_seq1	41.1987	20.9286	34.5816	22.9453	25.9633	7.89862	14.2029	12.4278	3.58622	0	0
comp112272_c1_seq1	17.1989	53.1998	25.4995	46.9805	41.3667	41.2437	64.1155	73.6522	51.1965	0	1.92252
comp112272_c1_seq2	17.5834	9.83376	16.7103	4.41238	4.06649	18.6942	12.0803	6.8019	7.42677	0	0.921331
comp112279_c0_seq1	35.183	29.3218	32.9768	16.4868	29.568	39.6749	2.36229	3.22459	1.43155	0	0
comp112279_c0_seq2	9.57599	23.1947	8.98173	11.1374	6.1451	5.80131	9.07094	9.04845	7.90191	0	0
comp112279_c0_seq3	1.90151	12.2962	9.89073	5.2296	5.52841	7.94214	0.714055	2.74917	0.901494	0	0
comp112281_c0_seq1	8.52099	17.4303	11.2036	44.0665	47.1007	33.5865	19.744	21.7769	14.202	0	0
comp112284_c0_seq1	13.7131	48.7213	9.78509	31.3221	25.7536	20.3865	7.12793	12.6167	5.70794	0	0
comp112284_c0_seq2	2.89488	8.20828	2.47041	13.2498	12.4105	6.58299	1.05689	2.88537	1.7613	0	0
comp112284_c0_seq3	2.83141	6.58222	1.5408	5.57639	9.88235	6.7186	5.82477	0.67957	1.30733	0	0
comp112284_c0_seq4	73.763	70.4952	55.079	144.877	140.158	162.496	40.844	54.4336	39.7791	0	0
comp112286_c0_seq1	1.06315	0	0	6.0198	4.20715	3.10835	0	0.978142	0	0	0
comp112288_c0_seq1	38.3249	25.8087	36.9754	62.5698	61.9286	46.5326	44.2148	46.7203	28.6171	0	0
comp112292_c0_seq1	21.8857	9.77124	1.23824	27.1123	28.1629	10.6058	4.44982	3.11494	4.97585	0	0
comp112292_c0_seq2	15.1809	32.3673	18.0585	73.455	63.8198	47.0748	72.0711	89.1355	73.4635	0	0
comp112296_c0_seq1	4.37847	7.87018	9.1336	0.2066	0	3.20037	0.95912	1.3428	2.42177	0	0
comp112296_c0_seq2	7.44202	10.0986	4.23389	8.42772	5.60954	4.83522	9.12913	14.1504	8.23251	0	0
comp112298_c0_seq1	17.1349	17.5811	9.74835	73.4075	86.0846	61.4409	11.048	17.2522	8.15423	0	0
comp112311_c0_seq1	112.196	72.1336	77.685	33.7341	23.355	80.1009	380.658	425.706	272.762	3.16146	0
comp112314_c0_seq1	3.15448	0.49691	14.8888	9.65842	17.5689	7.74265	9.21335	6.87944	0.930547	0	0
comp112314_c0_seq2	20.4309	28.7672	1.80964	66.7787	58.7879	64.8615	49.3106	60.3317	38.8143	0	1.12823
comp112315_c0_seq1	0.250271	0.304128	0	0.283419	0	0	0	2.3026	0.332226	0	0
comp112315_c0_seq3	0	0	3.11661	0	0.344104	0	0	0	1.21201	0	0
comp112317_c0_seq2	5.84109	23.3488	2.09879	5.04809	13.9036	12.284	18.3172	24.6075	10.6105	0	0
comp112317_c0_seq3	28.0328	45.1216	38.2387	46.2263	40.9629	22.0479	45.6782	52.7896	38.5183	0	0
comp112321_c0_seq1	104.046	129.741	121.98	124.781	130.534	127.563	104.542	115.905	81.5194	0	0
comp112326_c0_seq1	21.1344	32.9616	28.3815	21.7073	32.3702	23.2316	16.688	15.2618	11.9071	0	0
comp112326_c0_seq2	4.90938	0.291017	9.46904	4.54263	1.89539	2.21724	1.36395	2.31351	1.03319	0	0
comp112330_c0_seq1	19.4525	20.8519	18.1748	41.5506	33.7956	37.9159	29.6548	27.646	18.4746	0	0
comp112330_c0_seq2	0	0	0	0.81509	0.813793	0	0	0	0	0	0
comp112330_c0_seq3	1.39428	0.470645	2.29155	2.63159	8.58286	7.85105	0.814461	1.7104	5.34693	0	0
comp112334_c0_seq1	0	0	0	9.93481	14.6801	0	0	0	0	0	0
comp112335_c0_seq1	0	0	0	0	0	0	15.3981	14.3719	9.07206	1582.77	1710.67
comp112340_c0_seq1	6.71937	13.3197	2.7715	37.5712	33.5229	11.46	36.6504	47.1387	25.9787	0	0.774577
comp112340_c0_seq2	108.883	90.5882	90.0182	128.2	148.837	147.687	213.536	229.771	156.015	0	1.50431
comp112345_c0_seq1	7.08474	19.2536	8.20782	12.837	17.3315	26.6142	19.4134	8.05897	13.6796	0	0
comp112345_c0_seq2	12.6576	11.8255	6.34937	88.1624	70.1715	44.5681	25.0437	37.0654	23.668	0	0
comp112346_c0_seq1	46.3123	43.687	60.1212	26.2556	29.2559	38.9421	30.8986	28.2307	18.8461	0	1.05585
comp112346_c1_seq1	0	0	0	0.904188	0	0	0	0	0	0	0
comp112347_c0_seq1	0	0	0	278.691	84.1731	0	6.89236	3.10163	2.61048	0	7.77225
comp112347_c0_seq2	2.27205	0	0	100.861	1.79822	0	0.79632	0	0	0	0
comp112352_c0_seq1	46.8702	38.4378	32.0566	89.3338	114.096	73.1358	23.115	23.093	21.4195	0	0
comp112353_c0_seq1	208.785	223.859	190.431	58.3025	44.5579	92.8312	419.367	542.176	298.08	0	0
comp112354_c0_seq1	30.713	36.5868	48.2877	43.9473	43.3642	39.074	32.2138	38.8364	24.7032	0	0
comp112354_c0_seq2	12.6996	11.5295	12.8538	10.9535	9.85082	9.21062	24.4549	26.765	17.3484	0	0
comp112356_c0_seq1	3.75645	0	0	0	0	0	12.0687	39.1691	15.7907	45.515	51.9631
comp112357_c0_seq1	14.6369	11.2337	4.82101	37.9494	47.4702	16.5172	8.10007	8.50525	5.62448	0	0
comp112357_c1_seq1	17.2994	16.1376	9.03141	21.5498	29.1093	29.9506	11.2348	10.8605	7.42965	0	0
comp112361_c0_seq1	0	0	0	2.04269	4.07889	0	0	0	0.798152	0	0
comp112361_c0_seq2	0	0	0	0	0	0	1.75879	0	1.33228	0	0
comp112361_c1_seq1	19.2883	25.1133	25.0822	34.4735	32.1933	26.3428	16.0959	18.8326	16.373	0	0
comp112364_c0_seq1	1.46084	0	0	0	0	0	106.241	95.4268	62.0548	1072.64	1118.17
comp112370_c0_seq2	29.5649	17.2497	18.6022	18.4588	18.2634	17.5551	19.2145	21.8869	9.22679	0	0
comp112370_c0_seq3	5.34441	20.7414	15.1752	4.90725	4.89945	10.1355	4.05003	5.67016	13.2942	0	0
comp112374_c0_seq1	142.98	136.901	138.424	163.593	190.926	147.754	36.0723	41.2788	30.9244	0	0
comp112379_c0_seq1	120.58	6.97123	37.5635	1.10319	2.08049	6.96223	8.34606	10.1577	6.03476	0	0
comp112382_c0_seq1	57.3013	35.8002	41.6999	71.1965	91.3436	92.3506	50.7405	51.602	33.4634	0	0
comp112385_c0_seq1	0.992269	6.02899	2.82259	3.65201	3.92668	3.86817	5.65137	4.56466	0.987901	0	0
comp112387_c0_seq1	0	1.53296	0	1.42858	0.475435	0	17.6854	17.0226	13.3967	0	0
comp112390_c0_seq1	134.527	120.356	121.126	146.026	154.962	141.898	116.118	136.044	78.5844	0.63383	4.82416
comp112391_c0_seq1	0.795216	0	0	0	0.89911	0	0	0	0	0	0
comp112392_c0_seq1	0	0	0.714637	1.42251	1.42025	1.2242	1.10065	1.1557	0	0	0
comp112392_c0_seq2	2.28938	6.35894	1.86066	1.11112	2.95826	0	1.14628	0	0	0	0
comp112393_c0_seq1	83.9785	61.7408	52.3247	146.712	140.329	111.32	38.994	45.6457	30.7414	1.19826	0
comp112394_c0_seq1	62.3528	26.5321	107.692	270.255	311.849	138.162	27.7621	21.3025	16.716	0	1.87303
comp112394_c0_seq2	107.48	101.41	89.3953	202.559	153.538	150.806	162.143	199.975	116.206	0	0
comp112396_c0_seq1	220.791	179.605	258.383	96.2597	113.143	134.929	135.445	156.247	98.7169	0	10.6262
comp112399_c0_seq1	58.3404	57.713	32.8548	47.7292	48.6021	49.8599	38.8361	52.4461	35.2359	0	0.859909
comp112399_c0_seq2	29.5483	43.9382	71.3307	15.8409	20.9666	28.6408	163.44	165.653	108.644	0.233239	1.18348
comp112401_c0_seq1	158.486	204.296	189.821	207.366	180.09	159.102	177.5	197.708	126.81	0	0
comp112401_c0_seq2	52.0578	46.6921	27.4227	22.7701	35.0351	44.5603	31.3746	30.6632	28.5194	0	0
comp112404_c0_seq1	1.24604	10.2551	11.1489	16.548	16.4577	14.9035	7.74182	7.50377	2.63147	0	0
comp112404_c0_seq3	23.9589	17.4337	12.6124	26.4785	34.5957	24.4188	11.7359	11.1544	10.0395	0	0
comp112405_c0_seq1	18.0526	29.8183	19.0737	36.9361	42.4518	51.0069	6.38036	3.34976	2.61794	0	0
comp112405_c0_seq2	112.693	90.8096	92.028	46.8269	60.9098	159.067	14.0333	21.4332	13.1428	0	0
comp112405_c0_seq3	112.384	149.681	99.9203	52.599	64.6733	148.025	10.5997	8.79401	9.51617	0	0
comp112405_c1_seq1	6.21145	18.2413	5.88966	7.03416	6.43772	10.0892	1.81419	2.85741	3.43561	0	0
comp112405_c2_seq1	1.55286	3.14505	5.30069	4.68944	7.02297	2.01785	0.907094	2.85741	4.80986	0	0
comp112406_c0_seq1	21.202	20.6116	16.6893	38.7313	42.9925	51.8946	43.0024	45.9209	27.7758	0	0
comp112411_c0_seq1	12.648	0.55268	3.25283	2.10924	6.70946	3.12383	6.75569	3.74607	2.58746	0	0
comp112411_c0_seq2	12.1447	29.8789	29.8677	12.2091	7.66069	17.6086	15.3087	21.0144	14.7641	0	0
comp112412_c0_seq1	15.4858	16.4379	19.5547	18.2485	21.6878	20.7472	13.3422	13.2616	9.71424	0	0
comp112412_c1_seq1	1.2062	0	4.11736	8.19576	9.54651	3.5266	12.6827	15.5366	7.20533	4.38447	0
comp112413_c0_seq1	27.1486	27.7605	35.4111	36.4934	37.6831	31.8361	8.70292	7.91983	6.44596	0	0
comp112414_c0_seq1	2.63654	1.60196	1.79997	12.5402	11.924	8.22245	15.7092	19.4059	20.2995	0	0
comp112414_c1_seq1	23.6908	28.5766	12.2456	29.6777	29.2354	36.5057	53.0284	51.5659	31.727	0	1.28895
comp112419_c0_seq1	0	0	0	0.65494	1.3078	0	2.027	1.0642	0.767724	0	0
comp112421_c0_seq1	56.0427	41.4866	68.6103	36.9546	48.125	33.5313	75.8337	80.9324	53.2063	0	1.63553
comp112423_c0_seq1	0	0	0	1.01979	1.01817	0	0	0	0	0	0
comp112426_c0_seq1	6.93668	9.366	6.46769	62.0798	65.6846	52.5803	44.5721	41.3061	36.9606	0	0
comp112430_c0_seq1	37.5471	36.6197	37.6067	32.6126	29.2634	26.5267	22.5717	22.5828	21.6145	0	0
comp112430_c0_seq2	3.16809	0	1.80238	1.1959	2.0895	1.54377	1.38796	4.37217	0.35046	0	0
comp112434_c0_seq1	1.91956	0.557803	1.42443	4.15858	5.66177	1.95209	4.68019	2.30358	6.31496	0	0
comp112434_c0_seq2	17.6127	30.337	13.8811	42.2698	38.7313	33.07	52.1023	60.0605	39.1457	0	0
comp112438_c0_seq1	91.8944	93.9876	95.691	191.261	178.129	139.106	131.897	148.694	105.89	0.629654	0
comp112438_c0_seq2	30.1989	18.9082	18.4378	25.8576	26.9615	24.5858	79.3822	92.3321	66.9762	0	0
comp112438_c1_seq1	13.7837	24.1585	14.1755	30.0181	37.1632	43.4	34.839	40.4838	20.4087	0	2.4445
comp1124386_c0_seq1	0	0	0	0	0.977979	0	0	0	0	0	0
comp112445_c0_seq1	42.3438	53.5034	49.0137	37.9967	34.1261	36.2695	56.7446	59.0439	35.2041	0	1.35119
comp112448_c0_seq1	0	0	0	2.51881	3.35307	0	1.29926	0	0.984187	0	0
comp112448_c1_seq1	51.0868	81.9349	36.3956	67.4955	55.6798	56.5162	37.1009	47.849	30.2422	0	0
comp112451_c0_seq1	0	0	0	0	0	0	0	0	0	0	0
comp112451_c1_seq1	0.66524	0.146981	12.9367	6.30076	3.28212	0.943023	1.90765	5.00769	2.32813	0	0
comp112451_c1_seq2	11.8415	14.7664	6.70154	31.6642	32.5952	28.8813	21.4033	14.6023	16.0483	0	0
comp112456_c0_seq1	42.4395	35.6821	40.8763	60.4974	69.556	48.4354	24.9539	29.6272	21.6205	0	0
comp112458_c0_seq1	0	1.01835	0	0	0	0	0	0	0	0	0
comp112458_c0_seq2	1.02449	0	2.33139	0.58009	0	0.998441	0	0	0	0	0
comp112459_c0_seq1	218.788	192.428	233.68	167.423	185.138	163.626	195.825	223.689	141.178	0	2.55078
comp112460_c0_seq1	0	0	0	0	0	0	0	0	0	0	0
comp112463_c0_seq1	9.21685	4.03539	1.69646	26.0941	19.3095	14.0022	18.7647	23.6939	17.6328	0	0
comp112463_c0_seq2	24.3103	18.2561	26.2624	83.8278	68.0982	33.2756	100.043	101.026	50.9446	0	0
comp112469_c0_seq1	9.46876	46.3303	2.7113	25.7065	37.5768	19.9228	36.0438	36.8083	31.049	0	0.578285
comp112469_c0_seq2	60.6001	43.5242	59.7422	36.7934	46.0126	40.0934	34.0065	43.6652	25.0975	0.403071	1.02261
comp112470_c0_seq1	51.021	75.9033	36.7762	36.1963	44.9876	43.3192	13.6105	18.3589	13.403	0	0
comp112472_c0_seq1	34.8906	24.8016	30.8603	28.6307	29.972	30.9486	24.4812	27.9629	18.9968	0	0
comp112480_c0_seq1	9.63254	8.08596	11.9697	23.9697	19.9191	15.8108	11.7718	18.6576	9.08539	0	0
comp112480_c0_seq2	11.923	24.0175	16.9886	12.894	13.2379	21.3555	17.506	19.5676	23.0995	0	0
comp112481_c0_seq1	156.205	99.614	149.468	319.104	312.633	195.185	49.7978	54.4805	35.3501	0	1.5692
comp112484_c0_seq1	76.3106	58.2693	79.1861	197.346	166.443	157.833	207.95	233.802	172.135	0	0
comp112492_c0_seq1	0.392075	1.19112	0.446115	0.88801	2.65979	0.764214	0.687083	2.88581	1.04093	0	0
comp112492_c0_seq2	1.49122	0	0	0.422182	0.843022	0.726653	0	0	0.989769	0	0
comp112493_c0_seq1	121.971	95.8184	134.558	329.25	281.358	125.63	139.223	162.817	101.742	0	8.399
comp112497_c0_seq1	247.327	205.061	187.934	89.1794	90.3866	122.264	743.479	875.391	514.084	0	4.71575
comp112497_c0_seq2	168.842	156.51	204.318	25.468	13.6917	79.2403	224.339	283.309	165.343	0	7.97679
comp112499_c0_seq1	0.586945	0	0	0	0	0	655.205	847.825	599.165	9553.88	6917.58
comp112504_c0_seq1	3.52167	0.427951	9.61697	20.7382	25.4833	5.49142	3.70289	5.18415	4.67489	0	0
comp112504_c1_seq1	205.018	454.091	221.58	133.009	153.89	169.937	64.7171	65.5024	40.6842	0	1.75551
comp112506_c0_seq1	1.08658	5.6117	8.65439	0	0	7.41267	0	0	0	0	0
comp112506_c0_seq2	2.01753	0.306461	2.29561	0	0.570279	0	0	0	0	0	0
comp112508_c0_seq1	83.3629	59.7581	78.7418	99.2437	106.225	123.202	46.1623	48.2367	40.2174	0	0
comp112516_c0_seq1	0.527309	4.16508	1.49997	5.37436	3.57721	0.513903	1.84814	3.88118	5.24988	0	0
comp112516_c0_seq2	22.579	24.937	17.7965	17.4459	16.8863	16.0453	98.7142	93.0489	68.5316	0	0
comp112519_c0_seq1	30.8443	23.9883	18.8976	13.6494	16.3103	20.1634	21.122	25.8459	15.8739	0	0
comp112519_c0_seq2	6.65584	13.6833	9.44061	3.82033	5.9791	3.73204	7.19007	7.71751	3.02582	0	0
comp112525_c0_seq1	442.626	248.438	494.494	1218.11	1244.32	500.268	10.5581	20.6944	30.3915	0	0
comp112537_c0_seq1	44.7343	46.7426	41.2279	62.2112	66.4372	57.9913	95.8973	99.1301	74.0527	0	0
comp112539_c0_seq1	34.0212	36.3679	40.3664	95.5971	76.5205	50.7096	74.2855	90.3879	59.4108	0	1.67777
comp112541_c0_seq1	0	0	0	0	0	0	0	0	0	0	0
comp112541_c1_seq1	28.2006	20.6078	55.3944	66.0293	88.7608	20.2413	2.50437	1.9284	2.15	0	0
comp112541_c1_seq2	3.30157	3.8783	0.626105	11.4658	6.09709	5.79174	2.50716	0.202506	0.584361	0	0
comp112545_c0_seq1	6.66906	4.77568	2.98111	5.39455	9.69475	23.6768	5.42613	0.438274	5.37499	0	0
comp112545_c0_seq2	41.3422	20.1973	29.2414	2.84704	19.2659	48.4583	4.89522	11.3082	6.30382	0	0
comp112548_c0_seq1	0	1.79515	0	4.18229	10.8567	2.8794	2.58879	2.71828	1.961	0	0
comp112550_c0_seq3	51.5	76.6423	65.8241	57.2375	55.7694	54.7689	43.753	44.5009	38.3395	0	0
comp112554_c0_seq1	70.0849	58.317	45.05	55.568	48.7966	58.3366	43.2415	56.4535	34.0008	0	1.73045
comp112557_c0_seq1	0	0	0	0.895128	3.57482	4.62204	0	0.727236	0.524637	0	0
comp112558_c0_seq1	0	0	0	1.21874	0.608402	0	0.942982	0	0	0	0
comp112558_c0_seq2	0	0	0	0	0	1.63923	0	0	0	0	0
comp112563_c0_seq1	10.7571	12.3075	10.5935	3.70443	2.34715	7.47955	9.26017	2.66235	3.50729	0	0
comp112563_c0_seq2	70.5651	59.6732	70.4046	34.7376	41.5295	59.02	48.5643	62.016	45.6129	0	0
comp112564_c0_seq1	8.14932	0	0	0	0	0	846.87	899.729	679.366	5983.72	7304.89
comp112564_c1_seq1	3.67303	0	1.9289	0	0	0.550716	2865.83	3557.68	2571.81	17079.4	22705.2
comp112566_c0_seq1	21.3395	19.418	20.3682	26.9147	32.3606	21.487	15.5964	14.7017	13.1568	0	0
comp112566_c0_seq2	13.1755	9.40312	7.61471	2.60517	2.83749	4.07635	0.183246	2.88619	2.08214	0	0
comp112571_c0_seq1	10.0497	48.177	16.1557	14.3043	12.3009	6.11014	25.69	24.7695	14.4421	0	0
comp112571_c0_seq2	24.7845	23.8792	21.5533	21.9525	27.322	27.0874	49.4826	62.0562	34.7805	0	0
comp112573_c0_seq1	13.8571	25.3888	15.1169	25.5609	22.0476	18.3777	17.8997	17.4808	17.7311	0	0
comp112579_c0_seq1	58.2249	45.9992	56.7155	56.2836	70.5692	58.8568	54.4356	76.0342	48.523	0	0
comp112580_c0_seq1	163.057	211.487	167.21	74.5983	86.8929	117.46	21.52	22.8958	16.9491	0	0
comp112583_c0_seq1	10.2715	15.0918	17.2122	7.82517	10.98	24.753	1.3091	2.06188	2.2312	0	0
comp112583_c0_seq2	23.8325	5.43019	27.5693	3.82345	4.71557	20.9039	5.22059	0.365449	1.84548	0	0
comp112583_c0_seq3	4.70575	10.1371	0.24338	1.45337	2.17659	3.33536	0.37484	1.18077	0.567882	0	0
comp112584_c0_seq1	10.6359	12.6516	22.6697	7.29463	17.7841	18.3951	23.2327	23.9814	17.897	0	0
comp112584_c0_seq2	98.1707	101.508	94.2661	99.6047	101.7	62.6501	21.3955	17.6517	17.5301	0	0
comp112587_c0_seq1	8.03859	3.90738	17.9273	11.895	7.99817	10.2367	6.57397	5.1278	4.69522	0	0
comp112587_c0_seq2	1.59903	0.388626	0.48518	0.603607	2.65164	2.90897	1.86812	0.392314	3.25473	0	0
comp112587_c0_seq3	7.85589	7.74872	2.67	13.4024	17.7645	5.76699	1.07275	6.94617	1.48977	0	0
comp112587_c0_seq4	130.765	143.764	118.648	75.6312	104.7	127.112	13.1789	5.1635	13.261	0	0
comp112592_c0_seq1	43.3467	73.8626	58.2528	35.4786	41.9411	29.3817	172.254	211.548	142.193	0	1.92185
comp112592_c0_seq2	10.1476	11.0557	5.25555	7.92528	15.4297	10.3671	71.3772	43.0112	34.3732	0	0.645389
comp112594_c0_seq1	2.68775	0	0	0.380468	0.379862	0.654855	13.5415	4.9457	8.47373	0	0
comp112596_c0_seq1	195.767	179.865	187.806	48.4255	61.8954	202.132	0.482685	0.380123	0.731268	0	0
comp112596_c0_seq2	67.1074	36.891	48.6043	11.8905	14.3049	43.2195	3.77146	2.76008	1.64487	0	0
comp112597_c0_seq1	3.77743	0.382526	1.4327	2.13888	5.87256	4.60175	3.03402	4.92349	1.2536	0	0
comp112597_c0_seq2	14.7449	33.2907	13.7269	8.72845	5.49397	16.003	11.7452	15.7242	16.4594	0	0
comp112597_c0_seq3	0.50741	0.411068	1.73204	2.49001	1.52987	0.989021	2.0748	1.55613	1.12261	0	0
comp112597_c0_seq4	36.186	41.2246	21.822	44.462	59.5293	37.0293	98.2907	106.537	68.6909	0	0
comp112598_c0_seq1	26.8177	38.8558	47.4142	51.8622	71.8385	42.6217	48.4422	46.3103	34.5042	0	0
comp112598_c1_seq1	30.425	90.2832	54.4007	21.9061	23.7074	29.6981	33.899	37.8798	28.4049	0	0
comp112612_c0_seq1	133.366	82.0332	103.247	555.229	465.816	207.89	268.339	292.534	197.195	0	0
comp112612_c1_seq1	46.5695	8.7063	39.7591	391.725	87.33	464.146	353.973	294.198	380.594	0	1.73873
comp112613_c0_seq1	53.6131	65.7787	34.5224	30.6499	37.618	65.8587	7.55251	11.7368	12.3574	0	0
comp112613_c0_seq2	77.7948	55.2195	83.5539	86.8638	76.6555	51.3714	32.8084	43.8144	22.1982	0	0
comp112614_c0_seq1	1.35542	0	0	0	0	0	2.37528	0	1.79927	0	0
comp112615_c0_seq1	0	0	3.13111	0	0	0	0	0	1.21765	0	0
comp112616_c0_seq1	33.7308	48.8682	31.591	40.6308	51.6297	69.9331	41.4054	44.0621	38.2289	0	0
comp112616_c0_seq2	8.46545	2.90517	3.03238	8.07768	13.205	14.3615	13.0494	9.66362	7.90792	0	0
comp112622_c0_seq1	0	0	0	0	0	0	1.36602	1.43435	1.03476	0	0
comp112629_c0_seq1	12.5899	8.74988	16.2876	15.8199	19.7922	11.0933	8.76474	6.02966	5.95246	0	0
comp112629_c0_seq2	31.7078	36.5231	41.7693	22.4548	25.7517	30.6406	24.4176	30.0765	23.4761	0	0
comp112632_c0_seq1	32.5437	33.7334	28.9358	26.0901	26.2622	26.1338	27.4673	31.737	19.4695	0	0
comp112632_c0_seq2	1.28704	1.32338	0.112649	0.896926	0.111937	1.92972	0.520486	0.728696	0	0	0
comp112634_c0_seq1	46.8454	40.5863	45.4056	49.8846	59.2868	48.2848	35.8103	37.9563	25.2069	0	0.888909
comp112636_c0_seq1	1.44898	0.648711	10.0657	3.71361	4.3975	6.68909	9.22142	8.98105	4.55558	0	0
comp112636_c0_seq2	21.0103	60.2979	11.9531	23.6244	23.7552	26.5754	29.5075	34.8221	28.3849	0	0
comp112638_c0_seq1	4.05928	10.8248	1.4113	8.8108	10.9641	7.25282	4.74241	4.77215	6.73569	0	0
comp112638_c0_seq2	38.8558	18.9012	33.793	94.5184	90.3862	56.0583	88.6636	117.291	65.6043	0	0
comp112640_c0_seq1	4.27756	0.487319	11.5595	137.553	122.724	0.173701	4.21657	4.09953	2.83916	0	0
comp112642_c1_seq1	13.5515	12.8835	7.25613	45.678	42.0001	45.3697	60.9066	74.8077	44.6552	0	0
comp112648_c1_seq1	0	0	0	0	0	0	45.325	46.1049	49.3546	47.0073	89.4446
comp112654_c0_seq1	0	0	0	0	0	0	0	0	0	0	0
comp112656_c0_seq1	15.8972	31.4993	7.73779	12.5019	11.8829	14.1159	12.846	18.2014	11.3721	0.642061	0
comp112656_c0_seq2	23.1814	2.92132	51.0923	19.543	18.8324	17.0696	5.11558	3.47566	2.73533	0	0
comp112656_c0_seq3	13.4344	19.3664	6.49409	7.55718	8.2401	9.58432	8.00149	6.46288	4.0796	0	0
comp112658_c0_seq1	0	0	3.98673	0.566839	0	0	0.877164	0	0	0	0
comp112662_c0_seq1	3.31252	3.37842	3.49988	3.21537	2.94274	2.53653	2.69516	2.82998	2.19863	0	0
comp112662_c0_seq2	34.8994	34.6987	31.7678	25.7251	26.8321	27.4571	20.0156	24.7532	12.2979	0	0
comp112667_c1_seq1	0	0	0	0	0	1.57541	24.0789	35.6941	21.4585	146.898	59.6298
comp112668_c0_seq1	6.93656	33.7897	3.81024	23.1596	22.4467	24.0104	10.8983	15.8448	16.6697	0	0
comp112668_c0_seq2	27.5815	12.5868	21.6853	36.7309	46.309	28.8415	94.8022	103.465	69.2984	0	0
comp112668_c0_seq3	1.33252	1.48433	3.03238	4.52705	3.51544	4.76171	2.72435	1.63464	10.0236	0	0
comp112669_c0_seq1	6.02836	4.01165	3.59295	0	1.29828	1.6786	5.53367	10.0363	4.95389	0	2.64732
comp112669_c1_seq1	29.0236	26.0061	32.8384	113.837	110.337	36.549	863.936	991.761	468.285	0	0
comp112675_c0_seq1	134.656	204.319	200.113	60.9966	75.9649	76.3737	31.5624	33.8684	21.8849	2.05228	53.6292
comp112676_c0_seq1	23.268	3.84322	20.0491	7.93055	9.45044	7.04513	2.37528	0.415682	0.599757	0	0
comp112676_c0_seq2	49.0768	56.0799	53.6202	26.1307	30.503	30.5726	12.4608	12.4427	12.863	0	1.28576
comp112685_c0_seq1	0	0	0	0.706755	0	0	0	0	0	0	0
comp112685_c0_seq3	2.22087	2.56385	1.51619	4.02405	2.51103	5.19459	0	0	0	0	0
comp112690_c0_seq1	131.894	70.1213	107.91	190.795	174.691	125.481	40.4487	44.7835	31.0567	0	1.44802
comp112690_c1_seq1	0	0	0	0	1.05179	0	0	0	0	0	0
comp112695_c0_seq1	39.1912	48.1342	53.8932	37.4993	39.0984	38.3991	36.7272	32.0084	23.9259	0	0
comp112697_c0_seq1	24.6905	36.7503	34.0969	15.972	21.9899	20.7693	11.6027	12.8811	9.33833	0	0.318011
comp112699_c0_seq1	62.7062	103.307	58.4954	76.1072	84.1043	63.6312	34.3925	39.4599	37.3628	0	0
comp112700_c0_seq1	60.3535	39.3473	29.5741	12.971	11.1241	49.2306	0.257336	0	0.194932	0	4.06264
comp112702_c0_seq1	83.8357	69.8582	49.0582	258.899	234.715	189.347	127.794	138.104	112.349	0	2.4544
comp112718_c0_seq1	0	0	0	5.18114	10.8903	0	0	0	0	0	0
comp112721_c0_seq1	1.54981	0	0	1.31631	0	0	0	0	0	0	0
comp112722_c0_seq1	2.34081	0	0.665863	0	0	0	0	1.07683	0	0	0
comp112726_c0_seq1	1.36009	4.68286	0	4.62071	2.05038	3.53471	1.58898	0.834231	0	0	0
comp112732_c0_seq1	0	0	0.656128	0	0.651986	0	0	0	0	0	0
comp112734_c0_seq1	1.66503	0.112407	4.42056	2.09507	1.46422	1.0818	2.91785	0.680845	0.736756	0	0
comp112734_c0_seq2	1.72826	1.05008	0.436993	4.34926	3.47387	2.62006	2.35562	7.067	3.05893	0	0
comp112734_c0_seq3	10.6208	10.2491	9.24123	67.2126	56.2746	38.5617	49.2676	62.4616	48.3779	0	0
comp112734_c0_seq4	7.91608	3.65961	9.39878	1.36417	2.724	4.02513	0.301573	0	1.37065	0	0
comp112742_c0_seq1	0	0	0	0.995548	0.331321	0	0	1.61764	0	0	0
comp112742_c1_seq1	0.328963	0.0499692	0	1.02447	1.02284	0.1603	1.72946	1.66464	0.873374	0	0
comp112743_c0_seq2	0.373983	0.681692	0.42553	4.23517	4.65127	1.94387	0.218459	0	0	0	0
comp112743_c0_seq3	0.513911	1.09288	0	0.581979	2.03369	0	0	0	0.17055	0	0
comp112744_c0_seq1	6.23558	18.3014	14.4306	12.5671	14.937	34.6083	0	0	0	0	0
comp112744_c0_seq2	192.385	163.832	161.765	91.4967	123.743	102.479	0.188032	0	0	0	0
comp112755_c0_seq1	0.500542	0	0	1.13368	0.565937	0.975634	4.38582	2.76313	1.3289	0	0
comp112759_c0_seq1	0	0	0	0.93838	1.87377	0	0	0	0	0	0
comp112760_c0_seq1	113.646	197.06	143.631	23.6589	31.3053	90.2738	0	0.231583	0	0	8.12441
comp112760_c0_seq2	24.3423	23.6477	11.1103	7.78712	6.84176	7.50571	0	0	0	0	7.60966
comp112760_c0_seq3	44.6882	98.321	40.1276	14.418	23.32	51.6173	0	0.234274	0	0	7.0447
comp112760_c0_seq4	11.409	53.9713	5.25445	4.92197	9.82828	46.0644	0.238018	0	0	0.987412	46.3445
comp112768_c0_seq1	26.493	15.0952	2.75179	1.74286	3.60446	4.71393	36.6023	45.513	15.6142	0	0
comp112768_c0_seq2	72.7238	82.4522	55.2047	8.90015	14.2176	116.219	2585.59	2925.49	1583.98	0	0
comp112771_c0_seq1	123.718	84.6598	129.736	125.539	142.42	103.462	0.894417	0.751326	0.67752	0	0
comp112773_c0_seq2	51.9049	40.907	29.1016	64.033	72.5781	55.2284	54.9273	49.3697	34.7838	0	3.46861
comp112779_c0_seq1	0	0	0	0	0	0	0	0	0	0	0
comp112784_c0_seq1	57.0881	37.2834	72.2513	51.5121	38.6589	28.5622	0.534989	0	0	0	25.338
comp112784_c0_seq2	3.04185	2.46429	0	1.72237	4.58569	2.96452	0	0	0	0	0
comp112785_c0_seq1	37.1866	67.4247	53.5804	49.1678	52.6489	38.2226	14.9413	21.4814	17.2382	0	1.20965
comp112785_c0_seq2	3.00021	7.77777	5.61369	3.8506	3.84447	5.58796	6.65969	2.5763	2.21259	0	0
comp112791_c0_seq1	145.884	111.756	142.425	114.599	129.944	98.294	66.28	92.1725	57.8277	0.818335	0
comp112792_c0_seq1	44.3604	45.0504	42.6871	41.624	40.4114	45.703	86.1786	87.4575	58.8868	0	0
comp112792_c1_seq1	59.9546	78.4079	62.2024	71.4415	83.7478	53.1276	14.2127	13.0346	12.7422	0	0.473375
comp112796_c0_seq1	0.670035	1.76415	0.254129	2.14988	3.66161	1.52367	85.9115	71.3041	68.0427	0	0
comp112796_c0_seq2	6.68719	1.92463	1.06792	16.2087	19.4991	6.63152	1798.74	2083.65	1418.92	0	0
comp112806_c0_seq1	17.3208	12.8319	9.68118	17.034	18.0376	16.5843	17.3068	19.5704	12.1014	0	0
comp112809_c0_seq1	10.1105	15.072	11.2365	8.18782	9.23818	10.6555	9.168	12.8715	9.51977	0	0
comp112809_c0_seq2	0.397742	0.120833	0.0754272	1.05099	0.374755	0.51684	3.71741	2.31762	2.19995	0	0
comp112813_c0_seq1	13.5117	5.06554	6.86926	3.58117	7.80102	6.16384	1.00759	0	0.381624	0	0
comp112815_c0_seq1	18.779	17.8827	13.3643	7.57853	13.4343	14.1089	10.5308	9.04713	6.34542	0	0
comp112815_c0_seq2	1.98859	2.7915	3.43304	3.96038	1.70568	1.20292	4.68655	6.05659	5.18854	0	0
comp112816_c0_seq1	39.5315	44.9798	42.2848	41.7495	42.6875	36.3621	37.3625	42.7731	27.5159	0	0
comp112816_c0_seq2	18.4662	6.74954	12.1473	33.492	26.2616	17.1532	1.51691	4.5129	5.17076	0	0
comp112817_c0_seq1	6.80047	19.4444	10.9239	16.9879	16.0563	15.2044	28.7418	28.7074	23.0995	0	0
comp112817_c0_seq2	0	0	0.533007	2.65243	0.529642	0	0.820909	0	1.24368	0	0
comp112827_c0_seq1	14.4907	22.9294	8.02359	14.5672	16.9972	16.1614	17.1104	17.9663	15.327	0	0
comp112838_c0_seq1	0.276209	0	0.62856	2.18955	2.49837	1.61512	2.42019	0.50825	0	0	0
comp112838_c0_seq2	1.55112	2.55809	0.756391	2.76031	2.75592	0.43191	4.2715	1.22323	3.23565	0	0
comp112838_c0_seq3	8.59318	25.0617	5.86656	11.4343	12.3877	12.9808	14.306	25.6949	7.12946	0	0
comp112839_c0_seq1	0.33426	0.365572	0.228199	8.63055	16.9313	3.64854	1.17153	0.98411	0.354975	0	0
comp112839_c0_seq2	0.825655	0.931663	0	2.80504	3.33402	3.90837	2.2737	1.0852	1.40918	0	0
comp112839_c0_seq3	0.260778	0.554568	0	2.28872	2.87477	4.32053	0.456995	1.07967	2.25013	0	0
comp112840_c0_seq1	0	0	0	0	0	0	0	0	0	0	0
comp112846_c0_seq1	0.214947	4.96283	0.611433	0.851957	3.15938	0.418964	1.13004	0.988803	0.856002	0	0
comp112846_c0_seq2	1.53037	0.557908	1.39304	14.9044	17.1877	12.7271	2.68186	3.75469	3.11498	0	0
comp112848_c0_seq1	18.9739	2.44543	7.19637	2.27892	2.2753	3.3621	0	0	0	0	0
comp112854_c0_seq1	1.7414	1.85162	6.93497	5.91615	4.92228	2.54569	9.91796	4.8065	6.35702	0	0
comp112862_c0_seq1	0	0	0	1.04362	0	0	0	0	0	0	0
comp112878_c0_seq1	0	0	0	0	0	0	0	0	0	0	0
comp112889_c0_seq1	105.881	70.0296	150.456	43.2024	43.8648	80.3458	2.26625	5.05667	1.71668	0	0
comp112894_c0_seq1	8.33664	25.2738	7.11427	13.4728	24.5464	24.3741	33.4798	36.9122	27.0901	0	0
comp112894_c0_seq2	4.54219	3.71321	18.3238	3.92799	0.746999	13.1997	8.24931	1.82357	3.83701	0	0
comp112894_c0_seq3	22.7751	4.82	8.54102	11.9781	20.6391	19.7853	3.73705	5.33663	3.28375	0	0
comp1128959_c0_seq1	0	0	0	0.849181	0	0	0	0	0	0	0
comp112896_c0_seq1	8.82558	14.5645	8.55432	6.9098	9.60905	7.64552	3.43693	3.60886	3.61594	0	0
comp112896_c1_seq1	0	0	0	0	1.04196	0	0	0	0	0	0
comp112898_c0_seq1	9.56419	57.763	41.7886	124.339	194.864	37.657	0	0	0	0	0
comp112898_c0_seq2	3.82056	1.10541	0.828029	5.56276	8.84512	1.41845	0	0	0	0	0
comp112898_c0_seq3	1.88001	5.71145	0	10.6451	20.4061	2.56511	0	0	0	0	0
comp112903_c0_seq1	7.59504	7.11762	9.22777	15.5984	15.8647	14.8039	6.76768	12.5543	7.68977	0	0
comp112903_c0_seq2	1.85235	2.77619	1.2646	3.35631	4.18871	3.12911	9.08912	1.81786	4.09821	0	0
comp112904_c0_seq1	2.05699	8.0457	17.7001	5.678	5.95968	2.50586	4.5059	5.44099	1.36529	0	0
comp112904_c0_seq2	17.9046	8.87898	5.0931	12.0762	12.9501	18.4758	5.99845	7.50975	9.61192	0	0
comp112905_c0_seq1	0	0	0	0	0	0	0	0	1.19541	0	0
comp112906_c0_seq1	0.20042	1.82662	0	7.71684	10.4238	13.6728	2.45856	4.42549	1.86235	0	0
comp112906_c1_seq1	3.15289	1.62833	1.79373	12.4967	16.2199	8.2964	11.3267	6.09169	7.1151	0	0
comp112935_c0_seq1	2.87903	0.874644	5.01615	1.12075	6.00172	7.18996	0.630662	2.81439	5.25499	0	0
comp112935_c0_seq2	6.88712	21.7712	13.8725	14.7555	8.73397	5.07937	7.82866	9.07654	3.82992	0	0
comp112939_c0_seq1	0	0.216293	0	22.1722	5.23236	0	5.61449	2.62015	4.25297	0	0
comp112948_c0_seq1	1.64992	1.17939	0.773017	6.48461	16.4601	15.8905	3.06144	2.67882	2.31904	0	0
comp112948_c0_seq2	1.4188	0.985211	0.576557	7.80408	6.41667	6.5186	1.59837	5.03497	2.01794	0	0
comp112960_c0_seq1	0	0	0	0	0	0	0	0	0	0	0
comp112966_c0_seq1	0	4.19217	0	0	0	0	0	0	0	0	0
comp112969_c0_seq1	0	0.2711	0	1.51585	6.55821	0.869683	0.781907	2.46306	3.55376	0	0
comp112969_c1_seq1	1.02032	8.32496	2.65361	5.61225	6.42734	16.7624	3.32065	3.21854	2.90237	0	0
comp112969_c1_seq2	1.47284	0.268468	2.84894	16.5124	28.143	18.086	3.87158	5.69134	5.08337	0	0
comp112971_c0_seq1	21.0721	39.5919	29.2637	15.2969	18.2049	12.8484	29.9207	38.7746	21.9476	0	0
comp112971_c1_seq1	0	0.695653	0	0.648286	2.91265	0	1.0032	1.58007	1.13989	0	0
comp112975_c0_seq1	2.39531	0	0	0	0	0	0	0	0	0	0
comp112984_c0_seq1	0.738627	0	0	0	5.01077	1.4397	47.8925	50.2882	27.454	0	0
comp112984_c1_seq1	12.7542	15.8457	5.73986	5.17377	10.3311	17.6245	617.648	629.104	354.534	0	0
comp112984_c1_seq2	10.4159	33.9717	21.0196	7.12178	13.6654	21.0682	601.146	776.228	464.889	0	0
comp112987_c0_seq1	1.87985	1.14219	1.1667	1.74178	1.35256	5.32963	1.49741	5.66034	1.588	0	0
comp112987_c0_seq2	8.21078	23.344	6.16957	7.19302	7.5319	8.15302	7.33015	7.41175	11.3108	0	0
comp112996_c0_seq1	7.08192	4.8864	0.956039	13.4572	8.82145	6.08301	14.0934	13.2522	10.6757	0	0
comp112996_c0_seq2	0.341397	0.345719	7.51008	1.54646	4.37466	2.88355	1.99425	2.3034	4.83405	0	0
comp113002_c0_seq1	3.76362	0	0	0	0	0	0	0	0	0	0
comp113008_c0_seq1	9.79411	15.0216	15.2555	14.6449	16.3418	8.89642	15.8304	8.92354	9.08831	0	0
comp113020_c0_seq1	0.518983	2.20733	0	1.76317	2.93394	5.05789	0.909481	0.954975	0.688931	0	0
comp113020_c1_seq1	5.10035	10.3298	10.3171	15.4024	19.8631	11.046	3.97245	13.5563	6.01825	0	0
comp113020_c2_seq1	39.1063	52.1206	30.8126	33.524	43.5499	44.751	81.0582	79.0776	57.6058	0	0
comp113026_c0_seq1	20.9153	20.2129	21.081	12.5888	17.6894	18.9391	18.4706	23.3341	16.5056	0	0
comp113038_c0_seq1	10.7604	9.04976	10.4451	14.8018	15.878	14.8119	17.0458	17.6747	12.8314	0	0
comp113038_c1_seq1	0	0	0	0	1.63355	0	1.26594	0	1.9179	0	0
comp113038_c2_seq1	11.0902	6.29893	7.95536	13.9243	14.1747	3.28948	11.4074	10.6472	7.36095	0	0
comp113038_c2_seq2	22.5135	26.9762	15.599	231.596	195.391	108.848	40.1146	47.6757	36.5643	0	0
comp113043_c0_seq1	1.03675	0.769912	1.31072	6.00081	2.99563	0.89813	2.01871	2.54363	1.835	0	0
comp113043_c0_seq2	4.80423	14.8871	8.88291	15.9136	14.8019	7.95955	34.9391	42.212	25.1909	0	0
comp113043_c0_seq3	0	0	0	0.459536	0	0	2.13335	2.24006	1.61601	0	0
comp113045_c0_seq1	6.8081	11.6026	8.18733	3.51017	5.75753	8.19938	6.40185	7.74058	6.17196	0	0
comp113046_c0_seq1	4.0506	11.8442	6.91335	13.1879	8.01466	5.92143	21.7388	27.9505	23.8605	0	2.33467
comp113055_c0_seq1	50.0284	43.9657	55.439	556.858	450.057	88.1858	0.25412	1.60099	1.15497	0	0
comp113055_c0_seq2	0.653747	0.264809	0.495903	37.5103	19.2181	2.12376	0.763763	0	0.289275	0	0
comp113059_c0_seq1	2.17116	2.41851	2.26455	21.7188	24.139	16.9277	9.82907	6.99147	6.72498	0	0
comp113062_c0_seq1	14.1302	6.95718	8.5933	15.5879	15.1499	17.3324	15.3696	17.035	13.5829	0	0
comp113062_c0_seq2	1.26788	5.95279	10.8854	3.26322	2.86706	1.34798	4.24176	6.78696	1.07104	0	0
comp113068_c0_seq1	68.5758	106.847	61.8234	46.6303	50.2316	52.5004	29.0263	46.4295	20.9599	0	0
comp113068_c0_seq2	4.9174	16.826	0	8.7927	7.02297	9.08031	11.7922	6.19105	12.7118	0	0
comp113069_c0_seq1	8.10337	13.8547	0.964913	19.207	17.3653	17.0803	7.76079	9.53606	8.00516	0	0
comp113069_c0_seq2	3.41495	2.07491	10.0379	2.04106	2.68133	0.924482	4.65458	2.44371	1.25923	0	0
comp113069_c1_seq1	16.9413	14.2525	5.43691	3.44348	10.314	14.3938	3.04496	3.99659	4.61311	0	0
comp113073_c0_seq1	2.87204	3.29619	1.21033	16.985	20.566	16.1722	6.89714	4.69761	6.21301	0	0
comp113075_c0_seq1	38.9052	25.1161	44.7044	11.3769	23.0793	22.9492	5.04611	4.47432	9.34371	0	0
comp113075_c0_seq2	27.9278	78.3178	55.9279	20.0466	15.3511	35.3413	56.7722	65.937	34.2214	0	0
comp113077_c0_seq1	0	0	0	0	0	0	0	0	0	0	0
comp113077_c0_seq2	1.54073	0	0	1.7448	0.580675	1.00104	0	0	0	0	0
comp113079_c0_seq1	28.8986	20.0106	25.476	26.6822	20.311	18.776	15.7403	23.9532	12.4417	0	0
comp113079_c0_seq2	0	0.266874	0	0.497404	3.9729	0.856124	3.84858	4.84932	5.24754	0	0
comp113079_c0_seq3	11.4798	19.0827	10.5975	15.0852	14.5714	15.1987	15.7524	15.1453	12.0762	0	0
comp113082_c0_seq1	15.1243	14.2679	9.05735	16.9022	13.7253	9.69727	36.9666	43.9423	25.0963	0	0
comp113082_c0_seq2	0.680829	1.93046	0.516446	2.05601	5.64504	0	0.795403	0	0.301259	0	0
comp113094_c0_seq1	15.1174	26.0946	7.42774	6.03081	5.05005	7.36654	19.8692	11.3798	12.5424	0	0
comp113094_c0_seq2	116.889	36.9878	85.6422	42.5084	27.7075	63.3084	237.9	309.924	172.464	0	0
comp113097_c0_seq1	0.364535	1.99341	0	2.06409	2.06081	2.13161	117.543	169.707	102.588	0	0
comp113097_c1_seq1	0	0	0	0	0	0	6.28369	3.299	2.37994	0	0
comp113104_c0_seq1	6.06094	15.5802	3.18292	0.527978	3.16283	5.45248	5.7192	3.43159	10.5213	0	0
comp113108_c0_seq1	1.4501	0	0	0	0	0	0	0	0	0	0
comp113112_c0_seq1	8.63296	12.8124	7.00482	17.7898	23.522	29.792	14.3846	16.6667	12.6811	0	0
comp113112_c1_seq1	0	2.31176	2.16459	5.74494	6.45277	3.70804	1.11126	0	5.89247	0	0
comp113115_c0_seq1	103.834	73.8815	120.109	191.036	166.402	119.494	57.4522	65.7424	43.2505	0	0
comp113115_c0_seq2	0.40385	0.327171	0.765856	0.762234	2.28306	2.88628	0.707719	2.72478	0.178699	0	0
comp113115_c0_seq3	7.19205	8.79722	3.44562	17.2538	21.5062	20.6587	2.65338	5.74635	3.0149	0	0
comp113121_c0_seq1	0	3.69508	0	2.45963	3.43801	5.92687	0	0	0.576638	0	0
comp113121_c0_seq2	0	1.82941	0.428236	1.27863	0.851066	1.46717	0	1.38508	0	0	0
comp113122_c0_seq1	0	0	0	0	0	0	0	0	0	0	0
comp113126_c0_seq3	12.8269	24.5714	16.6219	19.166	21.9555	26.3906	10.3025	14.4238	8.9866	0	0
comp113128_c0_seq2	7.11595	4.32363	1.73502	5.75604	5.74689	0	4.45364	2.80585	1.34945	0	0
comp113139_c0_seq1	0	0	0	0	0	0	4.62036	1.94059	2.09995	0	0
comp113145_c0_seq1	4.76193	11.9262	1.65191	5.58994	6.23764	2.26384	4.17247	1.2823	2.38976	0	0
comp113145_c0_seq2	4.98271	5.26369	6.76473	8.97698	4.54537	6.73224	4.96128	6.87648	2.55555	0	0
comp113148_c0_seq1	3.12047	0	2.84045	3.53377	3.52815	1.21645	0	0	0.828461	0	0
comp113148_c1_seq1	11.4926	10.614	7.84601	5.20593	4.15812	6.27226	0.805601	0	2.44097	0	0
comp113149_c0_seq1	4.28518	11.109	2.92549	7.65657	5.2757	7.61004	1.83565	1.57702	3.28664	0	0
comp113149_c0_seq2	38.0195	37.1214	36.7824	41.2133	48.044	41.214	68.7643	86.2333	60.0506	0	0
comp113154_c0_seq1	0	0	0	0	0	0	1.66155	0	1.25862	0	0
comp113155_c0_seq1	2.50137	0.239972	1.04858	1.49088	1.63736	13.087	0.461419	0.4845	0.524287	0	0
comp113155_c0_seq2	3.31916	5.88207	1.41624	28.974	37.6844	17.5217	3.15066	2.54481	4.03889	0	0
comp113160_c1_seq1	0	2.64972	0	245.833	9.58756	2.36118	0	0	0	0	0
comp113161_c0_seq1	0	0	3.3162	0	0	0	0	0	0	0	0
comp113162_c0_seq1	0	0	0	0	0	0	1.53601	3.22569	0	0	0
comp113163_c0_seq1	14.6736	19.971	12.1882	31.7388	30.6928	27.4571	29.0574	34.021	18.6996	0	0
comp113163_c1_seq1	0	0	0	3.90104	1.94742	0	0	0	1.1432	0	0
comp113164_c0_seq1	0.421268	1.02384	0	8.92793	11.7035	13.2552	6.22233	4.65102	4.0743	0	0
comp113167_c0_seq1	9.07342	17.755	11.9941	6.64866	10.108	21.3266	21.9802	64.3284	14.3473	0	0
comp113167_c1_seq1	0	0	0	0	0	3.60939	0	1.70371	1.22908	0	0
comp113170_c0_seq1	0	1.51679	0	3.76936	4.7042	0	0	0	0	0	0
comp113170_c1_seq1	0	0	0	2.01202	1.00441	3.46306	0	0	0	0	0
comp113174_c0_seq1	0	0	0	0	0	0	75.8337	114.872	71.5695	1119.13	1040.2
comp113176_c0_seq1	7.24966	2.75304	0.644445	4.87462	4.61071	7.06536	4.56569	10.6303	8.11997	0	0
comp113176_c0_seq2	0.12966	0.315125	0	3.52402	0.879602	1.01091	2.72665	6.44184	2.58179	0	0
comp113176_c0_seq3	10.486	11.2841	13.3689	11.1596	9.42769	9.85009	24.5752	17.668	10.5657	0	0
comp113182_c0_seq1	0	0	0	0	0	0	2.90423	4.57425	0	0	0
comp113192_c0_seq1	0.377081	0	6.00677	0.854052	2.55808	1.46998	0.660808	0	1.50169	0	0
comp113192_c0_seq2	0	4.30836	0	0.501875	0.501077	0	0	0.815484	0	0	0
comp113192_c0_seq4	1.7414	4.76131	0.495355	1.97205	0.984456	5.09139	0	0	2.31165	0	0
comp113194_c0_seq1	4.93432	1.93424	1.08666	4.86685	4.67914	3.1025	3.06831	2.05023	2.11294	0	0
comp113194_c0_seq2	2.27084	12.2055	9.93782	18.0013	17.7751	13.9596	21.428	22.1784	23.6519	0	0
comp113197_c0_seq1	0	0	0	0.778169	0	0	0.401397	0.421476	2.43246	0	0
comp113202_c0_seq1	10.0565	14.762	14.9867	14.3111	18.3133	14.0507	16.3756	16.8672	14.1766	0	0
comp113202_c0_seq2	3.49539	1.28545	1.25595	2.91668	0.624009	3.9444	1.77315	3.89295	4.27369	0	0
comp113202_c0_seq3	6.72319	3.40415	0.637488	3.17237	2.53385	6.55227	0	1.03094	2.97493	0	0
comp1132055_c0_seq1	0	0	0	0	0	0	0	0	0	0	0
comp113206_c0_seq1	0.308146	5.9289	7.36299	1.04688	2.67111	3.00312	2.34002	0.567016	1.09081	0	0
comp113206_c0_seq2	18.4854	13.0601	6.60348	25.0719	17.7411	9.4267	16.7622	17.2052	12.2694	0	0
comp113211_c0_seq1	4.23404	2.17062	7.97919	11.9871	7.10601	9.15544	5.79676	7.30407	3.68847	0	0
comp113211_c0_seq2	9.31286	11.3585	7.47986	4.8079	10.9941	7.47444	11.2801	11.2143	10.7263	0	0
comp113215_c0_seq1	0	0	0	12.6416	12.0956	16.3189	5.70571	6.84699	4.32207	0	0
comp113215_c1_seq1	2.11489	5.70219	0	17.2141	28.8438	20.8689	3.01128	4.13481	2.80744	0	0
comp113220_c0_seq1	18.46	15.0481	10.6891	23.2113	25.6998	25.8657	21.8736	21.5172	16.5692	0	0.605832
comp113221_c0_seq1	0.973894	1.7752	0	0	0	0	0	0	0	0	0
comp113222_c0_seq1	2.56677	0.259927	0.730139	30.0363	12.5758	5.41995	0.749681	0.393591	0	0	0
comp113226_c0_seq1	14.5359	10.1058	14.472	3.48218	12.9584	5.44861	1.95948	2.31468	1.66984	0	0
comp113226_c0_seq2	12.457	0.47803	18.5007	1.93042	1.48257	1.78909	3.90641	1.4477	3.13317	0	0
comp113226_c0_seq3	60.1717	43.12	44.224	32.6036	35.1558	47.1381	25.4787	27.8128	19.8734	0	1.32752
comp113233_c0_seq1	46.2118	45.2526	39.2508	64.6522	72.0136	99.1356	12.2207	14.7141	12.0961	0	3.42991
comp113233_c0_seq2	8.84261	20.2185	11.1205	16.0748	18.2856	21.091	5.30128	2.35504	1.23561	0	0
comp113233_c0_seq3	19.1735	30.6962	3.11661	32.9143	39.5719	44.1941	43.2004	39.7612	29.2902	0	0
comp113236_c0_seq1	5.04043	5.41588	2.47518	8.95261	11.8178	13.5476	14.3188	14.9374	12.6777	0	0
comp113238_c0_seq1	0.555531	0	0	0	0	0	0	2.04445	0.737447	0	0
comp113247_c1_seq1	17.3183	16.6403	28.3359	9.95807	7.51359	11.7753	11.8808	12.5986	8.91061	0	0
comp113254_c0_seq1	49.1145	79.6546	73.7239	32.0883	40.3669	34.2425	19.8622	28.8505	19.8101	0	0
comp113254_c0_seq2	6.84282	3.73124	14.3741	10.1335	12.8947	20.1776	7.99437	6.77998	4.65825	0	0
comp113257_c0_seq1	0	2.55857	0	0.794785	0	0	0	0	0	0	0
comp113263_c0_seq1	7.02452	7.25573	4.19618	32.8141	34.3503	35.5989	14.1565	8.40174	15.3859	0	0
comp113296_c0_seq1	0.983118	2.62829	0.335587	19.2607	19.5635	15.33	7.7528	6.51249	6.65577	0	0
comp113297_c0_seq1	3.20412	1.65479	3.64575	9.88768	5.61524	1.09293	170.415	168.327	148.442	0	0
comp113297_c0_seq3	0.294129	0.0893559	0.167335	0.832716	0.99767	0.286652	1.80404	4.6004	0.976114	0	0
comp113298_c0_seq1	9.27165	10.339	3.47516	4.94103	6.65978	9.78008	1.14691	4.21499	2.89595	0	0
comp113298_c0_seq2	7.85755	25.2832	12.8442	30.3294	31.0319	22.4341	9.69705	12.0149	11.3121	0	0
comp113298_c0_seq3	5.64064	0.253869	2.02051	3.43046	5.43276	2.85042	0.366105	2.30651	2.49592	0	0
comp113299_c0_seq1	0	3.2511	0	0	0	0	0	1.40655	0	0	0
comp113300_c0_seq1	8.15038	10.0993	9.34679	9.15722	10.739	10.2573	15.1827	14.2889	12.012	0	0
comp113307_c0_seq1	0.405882	0.137007	2.36044	5.87319	5.81286	4.04354	2.92415	9.04529	8.38123	0	0
comp113307_c0_seq2	10.5488	10.9758	8.44833	17.996	21.8065	22.8557	21.025	20.7437	13.7027	0	0
comp113308_c0_seq1	6.57378	28.2131	15.5534	7.32632	1.41574	2.44063	6.76577	13.8244	9.28052	0	0
comp113308_c0_seq2	4.62141	0.671466	2.97213	3.86825	6.70187	10.7702	11.2677	6.47028	6.80157	0	0
comp113311_c0_seq1	1.30031	1.31677	0.493178	5.89014	5.88077	4.22417	2.2787	0.797562	4.0276	0	0
comp113311_c0_seq2	0	2.77233	1.73056	0.574125	1.14642	2.96452	1.77688	1.86576	2.01898	0	0
comp113311_c1_seq1	0	0	0	0.535574	0.534722	0	0	0.870241	0.627803	0	0
comp113314_c0_seq1	8.37792	4.12079	6.80905	22.5895	18.7946	8.29453	20.2747	19.8207	20.8305	0	0
comp113314_c0_seq2	8.53544	18.0149	13.1196	88.5198	76.866	54.5807	51.4337	52.3532	41.3463	0	0
comp113319_c0_seq1	17.7392	14.8771	11.4662	17.9196	19.1152	14.9344	16.0542	18.543	12.7138	0	0
comp1133219_c0_seq1	0	0	0	0	0	1.8218	0	0	0	0	0
comp113323_c0_seq1	1.79693	1.63772	0	4.57861	8.63473	4.37813	0.78725	0	0	0	0
comp113323_c0_seq2	0	0	0	0	0	0	0	0	0	0	0
comp113325_c0_seq1	2.26682	0	0	0	0	0	0	0	0	0	0
comp113331_c0_seq1	0	2.52561	0	1.04606	3.1332	6.30163	3.2375	3.39944	2.4524	0	0
comp113336_c1_seq1	0	0	0	0	0	1.77143	63.7056	81.943	65.1468	409.635	192.766
comp113340_c0_seq1	47.1297	85.0662	41.4008	83.9151	88.4152	117.339	155.283	172.936	89.5436	0	0.510729
comp113340_c0_seq2	5.32722	22.6576	8.00115	31.8532	32.2844	26.1666	66.1892	47.3463	39.6014	0	0
comp113340_c0_seq3	10.4831	6.46902	12.1144	9.27469	8.27221	8.51384	7.27182	12.0562	10.6544	0	0
comp113351_c0_seq1	7.71332	1.33076	1.95033	1.61758	5.06037	2.22733	4.50569	6.65854	1.89614	0	0
comp113351_c0_seq2	8.81567	11.7961	11.3832	22.5466	20.7188	24.3266	19.2677	17.4975	16.5676	0	0
comp113353_c0_seq1	0.136386	0.33147	0.465552	1.2356	3.5467	2.65837	2.86807	3.51346	1.81047	0	0
comp113353_c0_seq2	7.46369	11.0756	11.2688	29.7454	24.1804	31.6137	18.6133	13.7338	11.432	0	0
comp113358_c0_seq1	4.39204	1.10649	3.0472	2.42623	1.21119	1.2528	6.94585	6.50483	2.84404	0	0
comp113358_c0_seq2	0.638921	1.55282	0.242328	0.723546	0.722395	0	4.10543	6.66214	5.08886	0	0
comp113358_c0_seq3	14.5849	20.6132	17.6775	11.3702	13.264	15.6561	28.152	34.2276	23.5699	0	0
comp113359_c0_seq1	1.72239	0	0	0	0	0	742.518	781.245	603.612	1252.16	1723.4
comp113363_c0_seq1	2.80398	0	0	0	0	0	0	0	0	0	0
comp113364_c0_seq1	1.34464	3.26799	1.52997	14.2122	13.176	5.24181	6.28369	9.07226	3.56992	0	0
comp113364_c0_seq2	15.4677	16.4835	13.4748	16.9006	22.2023	19.903	15.4589	18.2335	11.1487	0	0
comp113369_c0_seq1	15.3165	19.1559	16.6643	14.5598	12.8934	18.0868	14.4981	10.6975	8.60773	0	0
comp113374_c0_seq2	6.02179	16.1598	1.14196	15.3436	17.5887	18.5842	4.39698	1.84677	1.33228	0	0
comp113374_c0_seq3	0	0	0.843594	0.839603	0.838268	0	0	0	0	0	0
comp113378_c0_seq1	12.9242	17.4141	17.0203	13.7551	15.1539	14.2284	12.7923	13.212	9.21362	0	0
comp113380_c0_seq1	5.4055	8.89956	2.18245	6.12146	3.74589	5.09814	8.55604	12.8343	10.4162	0	0
comp113381_c0_seq1	0	0	0	0	0	0	0	0	0	0	0
comp113397_c0_seq1	0	0	0	0	0	0	1.60001	0	0	0	0
comp113401_c0_seq1	0	0	0	0	0	0	0	0	1.21765	0	0
comp113406_c0_seq1	12.8269	13.2328	9.04577	19.3678	20.3944	19.2721	18.7319	22.1275	20.5746	0	0
comp113406_c1_seq1	4.52714	4.29793	2.25362	8.01056	13.1164	6.06657	7.43765	9.37163	8.63882	0	0
comp113410_c0_seq1	3.8339	3.88244	2.64384	12.1699	16.354	12.1151	7.12583	7.2685	5.08936	0	0
comp113411_c0_seq1	3.82197	14.7074	2.31934	6.9251	6.626	4.9664	3.57212	4.68851	3.38235	0	0
comp113421_c0_seq1	1.75301	8.65412	0.997315	8.18893	6.19387	10.2507	5.37604	5.64496	7.85381	0	0
comp113424_c0_seq1	9.84997	14.962	11.2076	11.8012	11.379	9.18219	11.8828	14.0533	11.37	0	0
comp113425_c1_seq1	0.571633	0	0	1.29469	2.58527	2.2284	2.50437	1.05186	1.13823	0	0
comp113426_c0_seq1	0	0	0	0	0	0	6.52081	1.71175	2.46975	0	0
comp113427_c0_seq1	3.11663	1.47284	1.7731	20.7844	9.88626	11.1371	19.571	24.0546	20.6861	0	0
comp113436_c0_seq1	8.35343	20.7434	9.91805	9.04854	7.80222	9.20294	5.72822	8.68799	5.7855	0	0
comp113442_c0_seq1	0.191469	5.11879	0.65358	0.650489	0.216485	0.559805	0.503305	0	0	0	0
comp113442_c0_seq2	8.55403	8.05835	9.19729	14.9304	23.691	22.3328	14.1652	10.686	11.9802	0	0
comp113446_c0_seq1	11.3621	4.68457	13.3899	18.841	13.7641	9.49135	1.42223	0.746688	0.53867	0	0
comp113447_c0_seq1	12.2459	9.32846	7.27883	4.76061	4.13307	9.97515	9.60898	9.08067	9.46243	0	0
comp113453_c0_seq1	7.33515	9.70344	5.17674	13.9847	16.377	12.6685	6.02039	6.8341	4.9302	0	0
comp113453_c1_seq1	6.08973	5.97708	0	6.89632	6.88534	9.13063	0.820909	3.44789	3.10919	0	0
comp113454_c0_seq1	3.85596	6.49956	8.91639	10.7054	11.2509	5.21261	24.0865	27.2368	19.3187	0	0
comp113458_c0_seq1	5.28528	0.566703	7.19293	4.10757	1.17172	9.08985	6.71955	8.19984	5.09005	0	0.955706
comp113458_c0_seq2	84.5201	87.844	87.628	45.107	50.9267	69.5466	42.4072	38.5155	33.413	0	1.62894
comp113458_c0_seq3	4.06533	22.2307	13.2602	11.2537	11.4401	13.2066	8.86567	18.6183	2.75825	0	0.833123
comp113461_c0_seq2	0	1.69966	0	0.395983	0	2.04468	5.51494	2.57369	6.03425	0	0
comp113468_c0_seq1	1.13155	0.491091	0.551793	0.823775	0.0913849	0.630163	0.14164	0.743628	0.107293	0	0
comp113468_c0_seq2	11.3031	10.8207	10.8422	13.47	17.6095	11.5281	8.06138	8.22278	5.1469	0	0
comp113470_c0_seq1	0	0	0	0	0	0	0	0	0	0	0
comp113470_c1_seq1	0	0	0	0	0	0	0	0	0	0	0
comp113472_c0_seq1	12.3482	15.1142	8.95955	8.30918	9.30766	9.06932	8.46758	12.5135	6.65175	0	0
comp113477_c0_seq1	3.14912	11.002	1.79158	2.67466	1.11267	3.83632	1.37965	1.44866	0.783814	0	0
comp113477_c0_seq2	4.78763	1.902	3.1428	1.66823	5.20493	3.23025	1.93615	4.40483	4.64433	0	0
comp113480_c0_seq1	1.06843	1.56883	1.11438	14.116	14.2948	9.892	0.312057	0.4915	0.236383	0	0
comp113480_c0_seq2	1.87417	9.93807	6.59133	8.77902	9.24665	4.64933	0.298577	0.156756	0	0	0
comp113484_c0_seq1	60.6249	38.7216	30.9583	172.464	177.558	40.9314	0	0	0	0	3.36798
comp113484_c0_seq2	34.7431	20.09	13.5592	20.1476	34.3483	19.3018	0	0	0	0	0
comp113484_c0_seq3	5.25125	2.48161	0.331947	3.63414	7.91642	8.52958	0.511247	0	0	0	0
comp113494_c0_seq2	3.8971	3.98798	7.11812	21.8341	16.0016	4.5976	0	0	0	0	0
comp113499_c0_seq1	6.03715	16.5067	5.34276	11.9643	12.3245	18.3047	20.5716	21.9092	14.0247	0	0
comp113506_c0_seq1	0.745005	0.0646661	0	0.843681	0	0	0.55953	0	0.423843	0	0
comp113506_c0_seq2	12.0423	4.30994	7.60187	2.989	2.51796	2.73308	4.3363	3.94611	4.05118	0	0
comp113507_c0_seq1	6.47198	9.45532	7.98459	7.6586	7.48197	6.8744	19.3701	19.2685	16.7	0	0
comp113510_c0_seq1	0	0	0	0	0	0	0	1.75309	0	0	0
comp113512_c0_seq1	0.366058	0.667246	1.04128	5.28541	2.37982	4.10264	3.04708	1.34716	1.3363	0	0
comp113512_c0_seq2	0.185438	1.01404	1.26599	1.575	3.77398	3.43375	1.78732	1.5355	0.861569	0	0
comp113512_c0_seq3	2.26782	0.688961	0.893217	4.04985	3.45169	6.97054	0.76427	2.4075	1.62101	0	0
comp113515_c0_seq1	8.99299	15.3678	9.11334	41.373	48.2182	52.5862	30.7804	36.7157	19.2125	0	0
comp113521_c0_seq1	4.38252	4.0521	1.30085	6.0419	6.89404	5.57101	5.67657	2.80495	4.04705	0	0
comp113525_c0_seq1	11.3777	19.3883	10.7139	21.1783	19.8138	24.726	17.876	18.0483	13.1939	0	0
comp113529_c0_seq1	4.74238	7.66045	7.5018	2.61976	3.40027	3.83272	3.04049	1.91555	2.14963	0	0
comp113529_c0_seq2	0	0.973588	0.280495	0.558336	0.139362	2.16225	0	0.68042	0.163621	0	0
comp113532_c0_seq1	2.09338	2.91484	1.68719	13.1373	13.8068	17.1713	5.6556	5.457	5.09462	0	0
comp113536_c0_seq1	6.98788	11.9961	6.94138	7.78782	12.0394	13.8367	0.194377	0.408201	0.294481	0	0
comp113536_c1_seq1	2.2111	1.91185	8.9023	10.5937	17.1153	4.14402	5.36511	7.98077	10.386	0	15.6853
comp113536_c1_seq2	52.941	65.3825	39.5663	52.5986	57.2552	52.5565	70.0137	88.3402	49.3251	0	11.3717
comp113538_c0_seq4	5.29159	8.47069	4.05256	9.91061	10.7002	6.74385	11.5914	11.235	6.88931	0	0
comp113539_c0_seq1	17.2427	25.1002	20.6412	2.44081	7.71695	13.3034	9.4427	9.25404	9.29869	0	0
comp113539_c1_seq1	26.0145	30.9988	23.9483	16.4462	24.1779	25.3531	37.7692	43.1441	34.1422	0	0
comp113542_c1_seq1	0	0.540976	0	0	1.00668	0	0.780142	0	0.590957	0	0
comp113554_c0_seq1	5.20666	7.49261	5.09282	22.9645	26.5427	12.9973	8.96422	9.41263	7.8817	0	0
comp113556_c0_seq1	1.58231	0.349602	1.63673	21.5027	24.5586	10.6544	11.8478	14.558	10.6933	0	0
comp113559_c0_seq1	6.13298	7.21985	3.48915	6.29417	4.98399	5.60349	10.7476	10.2272	6.36039	0	0
comp113562_c0_seq1	9.04649	5.61876	7.091	12.066	13.8652	8.22874	26.4222	26.6342	18.6805	0	0
comp113568_c0_seq1	84.7155	87.2597	99.5046	194.97	189.827	168.623	36.8523	37.9092	27.1212	0	0
comp113568_c1_seq1	41.6909	44.9565	54.399	4.51181	3.53935	35.5001	2.99223	1.83278	0.377769	0	2.6244
comp113569_c0_seq1	0	0	0	0.369148	0	0	0	0	0	0	0
comp113572_c0_seq1	1.73163	0.935229	1.09461	16.3416	24.5821	19.8763	1.68587	3.18636	4.85276	0	0
comp113573_c0_seq1	9.37995	15.103	17.6101	5.57672	7.4238	5.02782	11.9173	9.49297	6.84835	0	0
comp113581_c0_seq1	1.07298	5.08512	7.56939	10.6928	8.9774	15.4764	10.5298	14.2155	5.12763	0	0
comp113581_c0_seq2	35.1592	23.8449	36.6246	28.1797	38.6329	26.5436	13.6679	18.2243	16.2697	0	1.14169
comp113583_c0_seq1	0	0	2.15248	0.535574	0	0	0.828784	0.870241	1.25561	0	0
comp113583_c0_seq2	1.00619	0.883073	0	0.379821	1.51687	1.08957	19.9838	18.3091	13.5052	0	0
comp113586_c0_seq1	10.5761	0	7.07874	19.0222	2.81362	2.42523	884.176	970.761	677.195	0	0
comp113586_c1_seq1	0	0	11.9906	16.4802	5.10639	5.8687	1058.79	1169.93	915.279	0	0
comp113588_c0_seq1	1.50859	2.91649	1.87257	3.10618	3.56643	2.40584	3.12436	3.78537	3.64108	0	0
comp113588_c0_seq2	9.42854	10.1049	20.4132	8.15631	5.18212	2.55245	7.57297	11.0843	5.04118	0	0
comp113589_c0_seq1	1.18227	1.64192	0.128116	4.08033	3.94653	5.37699	1.87452	4.14377	4.70825	0	0
comp113589_c0_seq2	2.92428	10.7318	3.39389	9.93481	12.4318	5.01589	11.3766	9.47045	5.51227	0	0
comp113596_c0_seq1	1.7677	0.466977	0.787047	22.9775	26.5038	23.07	6.73427	4.80837	6.42752	0	0
comp113602_c0_seq1	3.41848	10.138	5.00098	16.1302	16.1966	13.009	26.2447	28.3064	20.2045	0	0
comp113609_c0_seq1	9.06064	3.04544	7.89663	17.6834	18.0912	27.4303	11.1485	11.3514	15.3545	0	0
comp113614_c0_seq1	0	0	0	0.676771	0.337847	0	0	2.74917	0.396657	0	0
comp113616_c0_seq1	3.89237	1.05111	0	13.7135	15.6477	29.5044	3.7895	3.97906	4.01876	0	0
comp113616_c1_seq1	3.77894	1.43504	1.61243	11.2336	17.0906	22.5576	6.20843	6.08439	4.70288	0	0
comp113620_c0_seq1	0	1.06988	0	5.98217	7.29991	4.57619	0	0	0	0	0
comp113620_c1_seq1	7.40708	5.06308	0	1.04852	0	1.80469	0	0	0	0	0
comp113620_c1_seq2	0	0	0	3.28433	2.18607	0	0	0	0	0	0
comp113623_c0_seq1	0.543538	1.43109	1.33998	2.35953	0.716975	0.706292	0.476256	1.00016	1.68356	0	0
comp113623_c0_seq2	2.83269	2.01788	3.22312	18.3623	18.3331	9.13877	24.1357	28.0391	20.7464	0	0
comp113628_c0_seq1	0	0	3.08802	0	0	0	15.8533	21.6403	12.0089	26.3068	0
comp113629_c0_seq1	10.918	4.18973	12.6844	5.98682	7.40665	6.94428	2.2154	3.80654	3.50889	0	0
comp113629_c0_seq2	33.0762	1.35994	18.1101	22.5306	30.2273	21.8133	8.06261	1.83047	5.11703	0	0
comp113629_c0_seq3	27.6252	27.975	50.2053	11.1522	13.3036	18.9458	4.93078	6.11878	1.52798	0	1.17945
comp113639_c0_seq1	3.77804	0	0	0	0	0	5.29659	4.17116	11.0335	5.49319	0
comp113639_c0_seq2	4.02477	0	0	0	0	0	47.9612	72.5781	26.7137	392.079	296.932
comp113642_c0_seq1	0	0	0	0	0	0	0	0	0	0	0
comp113642_c0_seq2	0	0	0	24.3041	21.6421	0	0	0	0	0	0
comp113644_c0_seq1	10.1696	6.72759	8.00255	10.3864	11.6594	12.7824	10.9094	11.8923	9.58859	0	0.438243
comp113649_c0_seq1	0	0	0	0	0	0	0	0	0	0	0
comp113652_c0_seq1	5.66784	5.55981	7.22605	5.18124	5.09579	5.05789	8.73581	11.0576	8.61164	0	0
comp113653_c0_seq1	1.56519	2.56039	2.3289	1.90884	0.952903	2.34676	2.53189	4.20935	1.59825	0	0
comp113653_c0_seq2	8.39445	11.493	13.2447	2.66176	4.80886	13.9623	3.92285	2.26549	3.41729	0	0
comp113661_c0_seq1	6.61489	11.8532	4.7201	19.8068	20.1556	17.0456	27.7032	28.6764	22.4735	0	0
comp113666_c0_seq1	4.43176	0	0	0	0	0	0	0	1.961	0	0
comp113670_c0_seq1	13.8395	17.6403	11.9815	14.3098	12.4161	7.62349	15.5534	14.9474	10.983	0	0
comp113671_c0_seq1	0	0	0	3.74304	5.60562	5.36871	0.965371	5.0683	5.11887	0	0
comp113671_c1_seq1	5.74838	3.76136	0	10.015	5.49949	6.03318	14.723	16.2731	13.5006	0	0
comp113672_c0_seq1	2.69199	2.78666	3.85716	12.5329	16.7967	16.3244	11.8812	12.1086	8.86764	0	0
comp113673_c0_seq1	0	0	0	2.02113	3.53134	0.869683	0	1.64204	0.592294	0	0
comp113673_c1_seq1	3.04898	5.68396	2.20769	9.88761	11.2038	9.04947	10.0791	11.6033	8.00283	0	0
comp113681_c0_seq1	2.40138	0.182384	2.04928	19.716	26.4724	19.8928	18.9371	23.7508	10.7586	0	0
comp113687_c0_seq1	0	0	0	0	0	0	0	0	0	0	0
comp113688_c0_seq1	3.27325	0	6.51772	0	0	0	0	0	0	0	0
comp113688_c1_seq1	0.396011	0	0	0	0.447749	0	1.38796	0	0	0	0
comp113689_c0_seq1	12.4318	37.7676	12.3593	17.3491	22.5038	49.1973	15.6242	16.9834	13.1689	0	0
comp113689_c0_seq2	39.4805	72.5012	37.2438	50.0664	56.1192	84.8212	24.8675	23.2101	18.7534	0	0
comp113696_c0_seq1	0.801681	0	0	0	0	0	12.644	47.2053	22.3483	0	0
comp113707_c0_seq1	6.05963	11.3801	2.82062	5.61456	7.47416	5.36871	0.482685	1.01366	0	0	0
comp113709_c0_seq1	5.93653	8.25334	8.12863	5.9252	7.16719	8.43326	4.93718	8.33167	6.01057	0	0
comp113709_c1_seq1	3.56625	0.325026	4.66646	2.62509	4.23378	1.04268	4.6872	4.92166	2.84044	0	0
comp113709_c1_seq2	3.50676	4.15993	4.18011	11.5355	9.62908	10.4156	8.77907	11.3691	7.31515	0	0
comp113714_c0_seq1	17.8252	5.78204	3.0706	6.91637	2.48914	5.67533	13.5653	26.1354	15.932	0	0
comp113714_c0_seq2	5.60024	13.3954	11.9377	6.02088	9.69823	7.04687	14.0378	8.08742	24.0903	0	0
comp113714_c0_seq3	4.27078	14.565	16.8512	6.94264	4.43933	9.26426	38.9905	41.1943	19.4768	0	0
comp113718_c0_seq1	0	0	0	0.518178	0	0	1.60373	2.52592	0.60741	0	0
comp113718_c1_seq1	2.89488	15.1707	1.23521	6.55661	5.72791	5.64256	10.1461	14.6488	6.24462	0	0
comp113721_c0_seq1	0	0	0	0	0	0	60.5203	41.8077	26.5413	0	0
comp113721_c1_seq1	0.377804	2.06597	2.57926	0.855688	2.99014	0	0.662074	0.695193	0.501521	0	0
comp113734_c0_seq1	0	0	0	0	3.62568	0	0	0	0	0	0
comp113739_c0_seq1	7.45327	1.902	5.25795	8.77808	7.75287	5.52048	16.1961	15.6347	10.8833	0	0
comp113739_c0_seq2	3.88268	7.24001	0.457018	2.88076	2.42204	3.13157	2.8155	3.69542	3.73229	0	0
comp113747_c0_seq1	4.35443	1.70693	14.3844	9.22607	12.5466	14.5108	7.38468	5.16938	5.0345	0	0
comp113747_c0_seq2	11.9203	13.0186	1.88857	2.22138	1.36483	6.76449	0.264424	5.83068	1.60241	0	0
comp113751_c0_seq1	0	2.92259	0	0.907864	1.81284	3.1252	0	0	0	0	0
comp113758_c0_seq1	0	1.1864	0	14.0045	7.35905	1.26865	20.5309	11.9766	31.1042	0	0
comp113760_c0_seq1	5.94724	1.07067	1.1696	2.16184	0.747138	6.44005	2.8307	1.35104	1.85185	0	0.677106
comp113760_c0_seq2	8.80162	16.8261	11.806	9.31911	12.5406	9.76342	9.65581	10.9289	4.08459	0	0.659908
comp113763_c0_seq1	0	0	0	1.08415	3.24727	0	0	0	0	0	0
comp113766_c0_seq2	0.305757	1.11466	3.13111	0.69251	1.72852	1.19194	0	1.12524	1.21765	0	0
comp113766_c1_seq1	17.6477	22.5177	11.5461	7.99408	3.99068	8.59955	23.1948	21.1077	16.3987	0	0
comp113766_c1_seq2	0	0	0	0	0	0	0	0	0	0	0
comp113767_c0_seq1	4.4203	6.6111	5.80334	13.092	19.6068	6.62758	2.97933	5.00539	0.451369	0	0
comp113770_c0_seq1	1.86984	6.683	3.37908	41.2291	33.3287	6.43167	210.292	223.847	157.398	0	0
comp113774_c0_seq1	0	0	0	0	0	0	0	0	0	0	0
comp113781_c0_seq1	42.0722	51.89	50.8631	60.0738	41.752	30.0835	43.2755	45.6506	35.2094	0	0
comp113781_c0_seq2	13.1132	3.32502	13.2758	4.79409	10.7404	16.1005	7.59964	9.68975	3.83782	0	0
comp113781_c0_seq3	11.0597	1.1976	2.4919	1.48807	5.94281	3.20155	4.60548	3.62689	1.16288	0	1.00983
comp113781_c0_seq5	5.69919	8.10167	4.03766	9.62019	4.62007	16.3485	2.63819	4.3531	2.14117	0	0
comp113782_c0_seq1	21.8737	5.10351	15.9287	57.6667	28.6885	20.806	0	0	0	0	0
comp113782_c0_seq2	45.5713	55.9507	53.1041	208.742	212.852	175.813	0.550761	1.15662	0.208601	0	1.44917
comp113782_c0_seq3	41.7383	39.8364	25.7244	205.019	218.063	126.438	0	0.640019	0	0	0
comp113798_c0_seq1	22.163	20.3134	28.6372	93.1624	70.5039	50.5211	92.819	104.374	88.2619	0	0
comp113798_c0_seq2	16.3799	14.5304	16.7738	14.8395	10.7415	16.602	5.74091	13.2618	9.13234	0	0
comp113798_c1_seq1	17.8972	8.67852	10.5736	40.9252	32.4935	29.1822	29.2526	41.7989	21.7019	0	0
comp113800_c0_seq1	7.78474	8.85356	12.0374	3.61675	1.35412	22.1769	3.498	1.46919	2.38476	0	0
comp113800_c1_seq1	0	1.44951	0.904822	0	0	1.55	0	0	0	0	0
comp113806_c0_seq2	0.733136	0	0	0	0	0	0	1.34904	0	0	0
comp113807_c0_seq1	0.230121	0.349551	0.785517	2.0848	2.34167	2.46698	1.20981	0.423443	0.763693	0	0
comp113807_c0_seq2	0.244986	0.520984	0.975634	12.3458	14.1266	13.8479	2.1466	1.80318	1.62605	0	0
comp113811_c0_seq1	7.28493	4.8215	9.17714	14.2899	14.8555	21.0456	4.5594	8.61745	3.97181	0	0
comp113811_c1_seq1	2.97767	0.695855	0.781867	5.18779	13.7258	2.23229	2.00698	3.37181	0	0	0
comp113811_c1_seq2	0.406458	1.3336	0.0924963	12.3359	16.5442	12.9929	1.99441	1.49584	2.48197	0	0
comp113812_c0_seq1	0	0	0	0.46335	0.462612	0	0	0	0	0	0
comp113813_c0_seq1	1.29066	2.50945	0.587424	7.30807	7.88016	3.52199	2.2618	0.949975	2.7413	0	0
comp113813_c0_seq2	4.64032	6.16753	0.659988	2.9559	2.62328	10.1753	5.59063	7.47128	3.46492	0	0
comp113814_c0_seq1	0	0	0	0	0	0	0	0	0	0	0
comp113815_c0_seq1	4.20883	4.17513	3.90934	10.6998	12.3338	11.0498	4.21467	6.32213	5.245	0	0
comp113817_c0_seq1	10.6269	16.0403	10.3097	11.1477	15.0508	13.5183	20.7793	20.7895	14.4039	0	0
comp113823_c0_seq1	0.354488	0.0717952	0.403348	0.40144	2.80561	2.53349	1.03536	0.21743	0.94114	0	0
comp113823_c0_seq2	0.118947	0.289086	0.270683	2.15522	2.95871	4.63691	0.416891	1.09436	0.631589	0	0
comp113823_c0_seq3	0.800287	0.208393	0.260169	10.8754	10.9874	13.1476	2.40419	1.89334	1.97294	0	0
comp113829_c0_seq1	43.9898	44.9878	45.5928	80.1005	78.0033	52.6342	30.0723	30.9355	21.3922	0	0
comp113830_c0_seq1	14.0226	13.4241	12.4304	31.4829	46.6422	47.6726	21.5734	25.0528	15.1514	0	0
comp113830_c1_seq1	0.29523	0	0	1.67167	3.00421	1.1509	0.517369	0	0.783814	0	0
comp113836_c0_seq1	0.85745	0	3.90254	0	0	0	0	0	0	0	0
comp113840_c0_seq1	0.980349	2.44881	3.16051	10.4852	12.008	5.83871	4.10409	4.50982	3.61494	0	0
comp113842_c0_seq1	0.529534	0.919265	0.0860744	0.428336	1.88168	1.03214	1.59081	1.80958	1.60671	0	0
comp113842_c0_seq2	0.558679	0	1.90705	2.21437	4.42168	4.3558	3.42666	2.57005	0.741626	0	0
comp113842_c0_seq3	10.3347	13.4085	8.92986	15.4873	12.212	12.1166	15.2512	14.5843	13.6158	0	0
comp113851_c0_seq1	2.10725	2.78666	4.09018	11.0895	7.14767	9.42275	0.217224	0	0.164547	0	0
comp113851_c0_seq2	3.41154	3.42816	0.597195	10.4015	14.6873	4.34783	0.459884	0.724332	0.174181	0	0
comp113862_c0_seq1	5.12243	6.74347	9.71411	4.83408	5.79167	3.32814	1.49612	3.14191	0	0	0
comp113862_c1_seq1	5.58046	17.3602	14.7311	5.05568	4.79525	5.43859	4.88968	5.54502	4.88919	0	0
comp113864_c0_seq1	3.3594	3.5804	0.814618	16.839	20.2369	18.6779	10.1336	8.20836	5.99472	0	0
comp113864_c1_seq1	0	0	0	1.0015	1.99981	0	0	0	0	0	0
comp113865_c0_seq3	12.4063	3.62679	5.06056	7.28985	6.88126	7.5283	9.63996	9.9068	6.52542	0	0
comp113868_c0_seq1	194.851	152.542	195.292	160.052	122.127	163.064	271.8	307.13	191.723	0	0
comp113868_c1_seq1	0.500542	0	0	5.66839	6.22531	2.9269	2.63149	4.60521	0.664451	0	0
comp113868_c2_seq1	9.77653	5.79412	5.74439	23.9579	30.2621	15.1511	0.561727	0.737283	0.212754	0	0
comp113868_c2_seq2	67.3372	49.0061	39.7211	144.455	175.185	86.9092	0.869806	0	0.76869	0	0
comp113868_c2_seq3	2.52514	0.306853	3.44782	6.29111	11.1347	10.336	0	1.39395	1.00561	0	0
comp113868_c3_seq1	32.5276	37.4531	39.7853	42.6898	45.3788	38.5921	21.7925	25.4849	16.6372	0	0
comp113868_c4_seq1	70.352	34.335	50.4011	203.417	230.897	82.5301	14.2693	18.8787	12.7546	0	0
comp113874_c0_seq2	4.90581	9.83648	10.0476	4.44447	2.77337	0.956218	6.87767	7.2217	6.51228	0	0
comp113874_c1_seq1	11.3124	2.74936	0	6.40539	2.55808	10.2899	7.26889	13.8773	9.01011	0	0
comp113877_c0_seq1	4.72166	13.7808	7.19525	3.05545	5.33854	5.259	6.35354	5.43017	7.49901	0	0
comp113882_c0_seq1	34.404	36.3758	18.1859	76.3878	86.3738	83.4274	7.59567	13.9573	7.19214	0	0
comp113882_c1_seq1	3.6433	2.5024	2.79368	18.9251	19.4323	21.4585	6.80102	5.53809	5.04663	0	0
comp113884_c0_seq1	10.6465	0	9.22965	1.14825	0	9.88174	804.926	943.142	652.129	0	0
comp113887_c0_seq1	28.3268	26.9997	24.5934	13.9869	8.50023	16.7472	18.5859	19.2685	8.91061	0	0
comp113887_c0_seq2	0.804133	0.488588	1.14371	1.82128	1.81838	3.13476	1.76148	1.47968	0.533728	0	0
comp113887_c0_seq3	16.1892	18.4061	15.9087	9.44449	15.8082	17.2119	9.45679	11.2839	16.2807	0	0
comp113893_c0_seq1	12.1685	28.0444	18.6201	11.4994	12.2401	8.34229	13.9712	21.0013	12.9226	0	0
comp113895_c0_seq1	3.72101	5.42609	2.25807	1.96647	3.36572	7.73635	0.869441	1.82586	3.9516	0	0
comp113895_c0_seq2	16.9126	5.50503	7.21641	5.47221	5.80497	2.94334	3.70478	3.8901	1.20273	0	0
comp113899_c0_seq1	4.90407	3.90198	3.18857	7.8015	8.31716	2.95867	6.34321	5.80109	5.73497	0	0
comp113899_c0_seq2	8.25655	12.1116	6.03936	2.93861	2.00041	2.75885	4.134	11.069	5.63671	0	0
comp113900_c1_seq1	0.227205	0.345122	0.387781	15.4379	20.9364	11.8464	0.9954	1.14971	1.28182	0	0
comp113901_c0_seq1	24.0396	22.5858	10.6373	45.3727	33.472	27.767	126.773	143.764	104.008	0	4.10543
comp113901_c1_seq1	0	0	0	1.05846	1.05677	0	1.63793	0	0	0	0
comp113912_c0_seq1	0.0989035	0	0	18.7045	32.4293	0	0	0	0	0	0
comp113913_c0_seq1	4.70256	6.60741	1.33768	13.3135	16.9477	29.2167	45.325	35.1533	42.1367	0	0
comp113913_c1_seq1	0	0	0	0	0	0	7.20006	7.56022	1.81801	0	0
comp113915_c0_seq1	6.53231	7.84352	12.0339	7.92591	7.5616	10.0041	12.5376	14.8819	9.29079	0	0
comp113915_c0_seq2	3.93584	2.04977	0.63976	7.00408	5.72149	3.01382	3.44864	3.10384	1.30617	0	0
comp113915_c2_seq1	5.52935	1.30652	4.89337	10.0883	7.29371	5.98753	5.92154	4.522	4.89334	0	0
comp113915_c2_seq2	0.350914	0.639642	0.399281	3.97392	9.12548	5.47188	5.53456	3.87428	6.05573	0	0
comp113919_c1_seq1	0	0	0	0.797623	0	1.37286	0	1.29604	0	0	0
comp113924_c0_seq1	8.24365	8.86175	4.93046	2.6331	3.82387	4.32604	1.66689	3.8895	4.4895	0	0
comp113924_c0_seq2	3.4746	12.8853	7.22539	8.27667	8.80538	10.5091	9.6584	8.37779	4.45336	0	0
comp113925_c0_seq1	0.296562	2.52266	0.337437	0.335841	0	0	2.59852	3.8199	1.96837	0	0
comp113925_c1_seq1	1.01395	1.23215	0	5.74125	2.86606	6.91722	0	1.86576	2.01898	0	0
comp113925_c2_seq1	0	0	0	0.915305	0	0	0	0	1.07293	0	0
comp113927_c0_seq1	2.13534	3.4289	2.77675	1.03636	2.93167	3.27022	2.1383	4.77118	2.22717	0	0
comp113927_c0_seq2	0.680516	5.12714	0.61945	2.77434	2.30827	1.59172	5.72427	7.26282	6.86554	0	0
comp113927_c0_seq3	1.81384	4.20795	2.06384	6.90918	1.11862	1.92843	12.7145	8.49576	11.6012	0	0
comp113927_c0_seq4	0.72934	0.709031	0.49792	0.825941	1.48433	3.98047	3.3231	3.75774	1.93634	0	0
comp113928_c0_seq1	1.26015	0	0	0	0	0	25.3957	19.7097	12.546	0	0
comp113929_c0_seq1	0	0	0	0.539455	0	0.928502	0	0	0	0	0
comp113941_c0_seq1	109.657	88.0503	72.7511	129.339	114.065	80.5628	70.0666	75.434	71.663	0	0
comp113941_c0_seq2	16.5659	69.5951	1.25662	48.5976	40.3146	41.5152	30.413	29.0312	9.21514	0	0
comp113943_c0_seq1	0.0904649	0.439729	0.205868	1.22936	3.98908	2.29229	3.96333	6.15915	3.12231	0	0
comp113943_c0_seq2	5.0107	6.54851	1.39844	11.1346	9.94107	14.3735	8.11819	6.78463	8.03202	0	0
comp113943_c1_seq1	0.553971	0	0	0.627344	1.25269	0	5.82477	2.03871	0.735376	0	0
comp113950_c0_seq1	6.31395	5.96763	12.7719	5.73784	2.90842	6.53328	0.68301	0.86061	1.55214	0	0
comp113950_c0_seq2	9.29653	7.77277	14.3751	6.29872	3.32403	12.0802	1.67092	1.16967	0.421908	0	0
comp113950_c0_seq3	33.8747	33.7332	28.2898	20.5931	23.2895	25.2502	3.52512	2.36893	2.13622	0	0
comp113951_c0_seq1	0	0	0	0	1.83522	0	0	0	0	0	0
comp113951_c0_seq2	0	0	0	0	1.46216	1.26033	0	0	0.85834	0	0
comp113952_c0_seq1	3.5486	8.13934	8.4792	3.41582	4.71436	6.91677	81.1537	86.3559	51.9348	0	0
comp113953_c0_seq1	3.96884	12.4592	8.06406	0.535061	1.38895	0.920938	2.64957	1.9127	0.878082	0	0
comp113953_c0_seq2	2.46394	0.538949	3.13997	0.334834	0	4.9947	1.38172	0.544064	0.130831	0	0
comp113954_c0_seq1	0.72505	0	0.824985	0	0	0	1.2706	0	1.92495	0	0
comp113954_c0_seq2	4.84753	1.81629	2.48205	17.6582	12.5146	2.83457	38.9352	44.7481	29.3861	0	0
comp113967_c0_seq1	14.2608	9.70163	10.9563	6.90156	7.85526	7.60247	14.3111	14.5784	3.07422	0	0
comp113967_c0_seq2	23.6239	16.324	14.8895	1.5737	11.9149	5.19154	11.7704	14.9162	9.68468	0	0
comp113967_c0_seq3	22.1276	17.118	22.8386	28.8924	25.4287	28.5177	18.2231	12.0148	16.2116	0	1.11509
comp113971_c0_seq1	107.517	67.5645	96.5288	90.7349	113.571	115.98	1.54863	0	0.782058	0	0
comp113971_c0_seq2	8.39823	4.31093	0.988528	6.23107	10.314	15.5227	0	0.266439	0	0	0
comp113978_c0_seq1	12.2168	5.03694	6.95032	9.88206	3.94653	4.25221	31.3489	42.5513	34.7514	0	0
comp113978_c1_seq1	6.85183	2.7151	0.338967	11.133	6.73653	3.48398	39.1544	44.9502	31.2413	4.33149	10.9892
comp113980_c0_seq1	8.40697	8.72625	0.797144	11.1072	7.52505	12.2899	3.68316	4.51196	2.78999	0	0
comp113980_c0_seq2	0.305284	0.370979	0.694724	3.45719	3.10652	2.38018	0	2.247	0.405254	0	0
comp113982_c0_seq1	0.530144	0	2.41286	0	0	0	0.92904	0.975512	2.81499	0	0
comp113984_c0_seq1	12.2426	13.0048	8.14951	11.2233	11.8646	10.3892	6.85952	8.12213	2.65332	0	0
comp113985_c0_seq1	3.03525	7.61327	1.50542	11.2813	15.3111	16.99	5.04629	5.15551	4.959	0	0
comp113989_c0_seq1	1.10746	0.724651	0.581588	1.44709	3.4675	2.15862	1.49288	0.940537	2.14863	0	0
comp113989_c0_seq2	6.40824	7.83592	10.2081	22.2246	27.2611	19.985	8.00136	8.40161	5.95469	0	0
comp113990_c0_seq1	0	0	0	3.86726	1.93056	0	7.48058	3.14191	6.79984	0	0
comp113991_c0_seq1	1.4031	1.42086	3.19299	10.0633	6.34565	8.20458	15.0262	14.3435	8.69197	0	0
comp113991_c0_seq2	0.762031	3.88926	3.46825	4.65999	5.8588	5.6442	18.9628	17.9482	16.792	0	0
comp113995_c0_seq1	17.4907	34.7311	24.0836	13.3484	17.9129	10.6229	18.4351	16.0922	21.5357	0	0
comp113995_c0_seq2	59.1003	43.0716	33.3513	78.4738	80.6904	51.5431	35.1744	30.4851	21.7809	0	0
comp114001_c0_seq1	1.92403	1.16904	0.875691	0.871549	1.0877	1.12507	3.70891	2.83232	3.32031	0	0
comp114001_c0_seq2	2.14947	1.52368	0.611433	6.08541	1.21515	0.349137	6.90578	2.96641	8.08446	0	0
comp114001_c0_seq3	0	0.938893	0.219781	0.874964	0.218393	0.752987	3.72344	2.13256	6.41023	0	0
comp114001_c0_seq4	1.04346	0.1268	0.474912	1.18166	0.943827	2.84741	1.82859	1.92006	3.87843	0	0
comp114010_c0_seq1	0	0	0	0	0	3.0752	229.48	375.955	285.879	120.433	290.993
comp114012_c0_seq1	11.1271	10.9418	3.49838	5.30565	7.61473	3.13912	6.41431	8.89041	8.35719	0	0
comp114012_c0_seq2	9.04649	31.373	3.48392	18.2829	22.9746	23.0586	2.43898	14.8537	9.60711	0	0
comp114012_c0_seq3	32.0976	2.53984	37.2011	68.1331	62.6232	52.3785	60.6963	48.8982	32.3031	0	0
comp114014_c0_seq1	6.51177	0	0	0	0	5.43962	35264.5	19282.8	66583.3	337899	190467
comp114025_c0_seq1	25.7532	28.3067	20.6752	12.5321	13.439	18.1082	18.5551	18.1005	13.4207	0	0.629965
comp114027_c0_seq1	3.79662	25.1187	5.03991	21.2586	27.4253	19.7339	9.61035	15.1366	9.79977	0	0
comp114027_c0_seq2	4.8146	5.96318	10.7457	5.87171	9.42166	6.4969	4.21863	1.36297	0.491632	0	0
comp114029_c0_seq1	22.836	21.1993	20.5313	14.1598	13.6293	15.6153	18.238	28.6565	15.5049	0	0
comp114029_c0_seq2	1.3818	0.513075	1.92165	1.47789	1.56233	1.34667	7.6681	2.82515	1.63048	0	0
comp114032_c0_seq1	3.29096	9.10916	8.73729	20.9807	24.5305	11.1661	13.4567	15.2513	7.76644	0	0
comp114032_c0_seq2	4.53364	1.08735	2.44351	2.16174	2.69787	9.99951	0.836304	2.63441	5.068	0	0
comp114034_c0_seq1	11.5555	7.95721	5.25928	0.8724	3.19371	8.00833	3.15003	2.83508	2.72702	0	0
comp114034_c0_seq2	0	1.96222	0.489947	0.731445	0.243427	1.25895	0.754591	1.18851	0	0	0
comp114034_c0_seq3	14.0521	17.6648	9.64847	13.1696	13.4226	8.97247	5.51946	3.12068	4.82421	0	0
comp114042_c0_seq1	2.77766	0	0	0	0	0	6.49019	5.96299	1.22908	0	0
comp114044_c0_seq1	14.8976	26.7186	20.3848	20.9393	18.4146	15.8727	26.4428	27.4129	17.5504	0	0
comp114048_c0_seq1	15.9043	12.0325	18.6802	26.842	20.4185	20.4	2.69721	2.64332	2.45176	0	0
comp114051_c0_seq1	13.2571	17.393	7.6089	0.664291	2.78558	3.4301	3.49509	7.7716	0.778685	0	0
comp114051_c0_seq2	20.4677	34.6974	24.4468	16.3915	11.6348	12.3431	34.8773	32.2523	31.2231	0	0
comp114053_c0_seq1	0	0	0	0	0	0	0	2.10371	0.758823	0	0
comp114056_c0_seq1	3.28994	2.22106	1.2478	7.03742	10.9526	15.319	2.88269	2.69057	3.63939	0	0
comp114056_c1_seq1	13.0734	28.4777	18.3568	34.3349	42.3	29.2773	16.8171	23.2885	12.9235	0	0
comp114056_c2_seq1	6.55557	2.98736	0	7.42386	5.55904	10.6482	2.87205	1.00524	5.80152	0	0
comp114065_c0_seq1	1.37226	1.78667	2.45363	0.88801	0.443299	0.764214	1.03062	1.08218	0	0	0
comp114065_c0_seq2	3.44082	2.6408	1.85451	6.76771	11.0568	4.94178	7.29923	8.99729	6.97155	0	0
comp114071_c0_seq1	0.599433	0	2.72822	0	0	1.16839	0	0	0	0	0
comp114073_c0_seq1	4.70235	5.5411	4.70194	6.45476	4.67225	6.94364	1.74799	1.31102	0.75663	0	0
comp114073_c0_seq2	55.4538	65.5287	46.3015	58.582	62.3981	59.6169	17.9443	17.3737	11.651	0	0
comp114073_c0_seq3	8.73915	6.54885	30.8254	9.89666	27.6665	13.6272	2.04197	9.11247	0.773394	0	0
comp114079_c0_seq1	16.9921	5.42128	16.7215	4.82926	8.30794	11.8926	1.26468	4.10455	2.6998	0	0
comp114079_c0_seq2	6.40085	19.5685	3.52655	14.6499	12.4935	10.5063	19.7184	15.8695	12.7006	0	0
comp114098_c0_seq1	21.2811	20.9616	20.3039	17.0644	17.0373	19.5807	19.4575	24.8089	13.5108	0	0
comp114101_c0_seq1	15.4278	16.1949	19.3471	18.8838	13.4352	11.5166	1.26552	0.241605	0.348594	0	0
comp114103_c0_seq1	11.4764	8.62455	1.03092	2.05208	1.70734	2.35467	5.29254	11.1146	7.61728	0	0
comp114103_c1_seq1	212.503	208.466	209.174	105.123	123.786	134.815	70.0137	78.8747	46.27	0	4.19637
comp114104_c0_seq1	0.450259	1.0943	4.61088	6.62865	1.52725	1.75525	0	1.65703	0	0	0
comp114104_c0_seq2	0	0.459986	0.861405	0.85733	1.71193	2.21343	1.99004	2.08958	2.51242	0	0
comp114112_c1_seq1	0	0	0	0	0	0	1.45211	9.1485	3.29992	42.1683	22.9249
comp114117_c0_seq1	3.71187	8.72712	2.20356	38.1971	28.283	5.66219	1.13127	0.296964	0.428468	0	0
comp114117_c0_seq2	18.1068	8.34291	2.40363	9.05641	11.0892	4.41163	0.264424	1.11061	0.400603	0	0
comp114117_c0_seq3	107.072	65.0565	62.1297	149.753	137.443	107.323	1.87101	2.52592	0.40494	0	0
comp114130_c0_seq1	8.10467	19.3818	19.2711	11.2962	15.1551	12.5568	9.65066	10.3246	9.10347	0	0
comp114130_c0_seq2	3.34809	0.524978	2.08912	5.50386	3.6634	5.05235	7.19217	5.96206	2.8674	0	0
comp114130_c0_seq3	5.25491	18.4059	3.8689	9.45146	4.54346	6.62758	3.25018	13.6511	0.82067	0	0
comp114133_c0_seq1	23.9825	32.4611	22.4152	19.3993	24.3316	25.6684	85.5564	87.866	61.9664	0	3.94942
comp114138_c0_seq1	3.91297	0	0	3.54499	1.76968	1.5254	0	0	0	0	0
comp114139_c0_seq1	22.1155	8.13635	18.2379	76.5128	62.1681	20.9601	71.8228	91.4693	66.5258	0	0
comp114139_c0_seq2	3.70702	7.35775	5.06156	7.8363	7.54441	6.74385	1.29926	0.45475	0.328062	0	0
comp114139_c0_seq3	3.87587	9.55839	3.89126	39.5031	37.1202	11.9986	1.59816	2.51716	0.907955	0	0
comp114147_c0_seq1	6.60129	3.50956	11.5797	5.1395	6.84176	4.8251	5.30214	4.04899	4.19892	0	0
comp114147_c0_seq2	17.375	12.6323	19.2629	28.9259	27.7045	21.1304	14.5736	23.7737	14.5879	0	0
comp114149_c0_seq1	1.80104	0	0	0	0	0	0	0	0	0	0
comp114150_c0_seq1	12.7592	5.56156	2.52485	46.1746	50.8054	38.3859	18.9571	26.5405	26.1426	0	0
comp114150_c1_seq1	0	0	0	0	0	0	0	0	0	0	0
comp114150_c2_seq1	0.441194	0	0	0	0.99767	1.71991	0	0.811836	0	0	0
comp114153_c0_seq2	2.8674	1.06469	13.5943	1.4432	0.900562	1.5525	207.976	230.397	168.115	0	0
comp114159_c0_seq1	2.78326	6.5228	1.35723	5.40325	2.24777	2.325	0	0	1.05562	0	0
comp114159_c1_seq1	0	2.2824	0	0	0	0	0	0	0	0	0
comp114160_c0_seq1	9.63533	22.0956	1.59146	9.67959	5.44709	5.45248	25.6002	19.1597	18.5669	0	0
comp114160_c0_seq2	28.1021	30.1081	45.409	34.6489	35.7218	34.032	47.4985	70.3751	47.0169	0	0
comp114161_c0_seq1	2.03313	3.52949	0	8.88075	6.56787	7.92577	3.56292	1.60335	3.47002	0	0
comp114165_c0_seq1	0	0	0	0	0	0	0	1.77888	1.2833	0	0
comp114166_c0_seq1	4.36313	4.90439	0.744677	16.0583	14.7995	11.481	10.7045	12.8457	9.84623	0	0
comp114166_c0_seq2	3.29659	5.41987	5.29548	11.8585	9.42783	8.6934	1.69913	4.99554	4.11868	0	0
comp114172_c0_seq1	10.1335	2.60492	10.3476	8.68033	14.8359	7.85006	1.59369	4.06399	4.13903	0	0
comp114172_c0_seq2	17.5709	26.5307	28.1987	9.65209	11.5641	15.3351	9.88093	6.99722	5.91821	0	0
comp114178_c0_seq1	10.0339	10.351	12.8954	27.4672	27.5051	15.4773	13.6622	14.3456	9.67832	0	0
comp114178_c0_seq2	0.194299	0	0.994859	0.330051	0.439368	1.13616	0.170248	0.536291	0.257925	0	2.68775
comp114182_c0_seq1	9.14992	8.83557	24.5404	9.6217	9.79113	15.6053	6.29931	3.90851	5.8562	0	0
comp114182_c0_seq2	19.2565	16.2391	17.9441	22.3711	13.1385	8.08922	15.1274	20.466	10.1368	0	0
comp114183_c0_seq1	0	2.61249	1.95694	2.2723	0.324098	0	0	0	0	0	0
comp114183_c0_seq2	4.95393	2.14999	1.34208	1.33573	1.60033	2.29904	0	0	0	0	0
comp114187_c0_seq1	18.9588	20.6575	20.8488	21.5898	18.8011	23.3282	29.3261	28.2595	20.1055	0	0
comp114187_c0_seq2	1.57591	7.52334	17.1627	1.91211	5.98175	3.29109	3.94524	4.14259	3.13794	0	0
comp114192_c0_seq1	3.45989	0	0	0	0	0	0	0	0	0	0
comp114198_c0_seq1	20.5793	27.1202	22.7139	15.4943	22.5071	21.9688	25.9423	29.6132	18.9069	0	0
comp114198_c0_seq2	0.0583127	0.248014	4.31275	0.726399	0.395587	0.340981	0.408756	0.858405	0.38704	0	0
comp114202_c0_seq1	0	0	0	0	0	0	1.50918	0	0	0	0
comp114203_c0_seq1	1.84503	1.43243	1.86608	2.90196	3.36091	3.19667	3.9518	3.39503	3.53775	0	0
comp114203_c0_seq2	4.1329	9.07872	1.0852	45.363	46.3691	29.9505	15.2281	22.6197	16.0368	0	0
comp114203_c1_seq1	0	0	0	0.92287	0.614268	0	0.476037	0.999698	0.721195	0	0
comp114207_c0_seq1	0	0	0	1.55634	0	0	0	0	0	0	0
comp114209_c0_seq1	0	0	0	0	0	0	0	0	0	0	0
comp114216_c0_seq1	0	0	0	0	0	0	0	0	0	0	0
comp114218_c0_seq1	0.551857	0.883989	1.14167	7.72666	7.94126	8.1163	5.0992	4.33881	3.39646	0	0
comp114220_c1_seq1	0	0	0	0.800482	0	0	3.71616	5.20273	0	0	0
comp114228_c0_seq1	4.71352	1.83291	3.21791	9.82159	11.5114	11.7598	3.63445	3.81625	6.5073	0	0
comp114228_c0_seq2	11.1189	6.93357	0.998795	93.1113	77.4141	42.2041	14.8702	20.4597	15.9251	0	0
comp114231_c0_seq1	0.585783	2.01688	1.11087	6.19145	11.7009	2.28356	8.55452	5.03017	6.99845	0	0
comp114235_c0_seq1	0	0	0	0	0	0	0	0	0	0	0
comp114236_c0_seq1	1.47725	2.69272	0	0	0.835128	1.4397	1.29439	10.8731	4.90251	0	0
comp114236_c1_seq1	1.07522	6.75077	1.32537	1.62351	3.03924	2.09577	10.8344	10.552	10.3481	0	0
comp114237_c0_seq1	16.0673	30.7045	23.5896	32.8692	36.333	39.9048	8.85579	10.7294	8.25631	0	0
comp114240_c0_seq1	16.7353	15.3521	19.7887	19.6022	21.6115	15.0306	10.3508	10.5667	10.9988	1.78917	0
comp114240_c0_seq2	7.18515	3.15937	0.537862	1.71302	3.95505	7.73959	5.136	5.39291	1.1295	0	0
comp114242_c0_seq1	0.52081	0	1.38272	14.9414	9.02909	2.36866	50.5018	56.2225	45.3991	0	3.20195
comp114242_c0_seq2	0	0	0.623322	4.34262	1.23877	1.4237	3.84003	2.35207	0	0	0
comp114242_c1_seq1	0	0	0	0	0.576174	0	0.893031	3.75081	2.02941	0	0
comp114245_c0_seq1	0	0	0	9.067	9.05257	1.64273	11.8155	13.1819	15.1035	0	0
comp114247_c0_seq1	0	0	0	0	0	0	0	0	0	0	0
comp114257_c0_seq1	2.59207	7.61218	4.42402	1.71231	2.19804	2.10515	1.51414	1.98735	2.58066	0	0
comp114259_c0_seq1	0	0	2.95258	0	0	0	0	1.59163	1.14822	0	0
comp114265_c0_seq1	29.2694	20.5466	30.6092	27.7827	25.2753	24.0019	12.4497	8.36635	7.92171	0	0
comp114265_c0_seq2	1.08413	5.56914	2.35498	3.9064	2.11724	2.49735	2.41801	4.71522	5.36409	0	0
comp114275_c0_seq1	0.819447	1.65964	0.310798	11.9091	12.8167	6.38891	11.4882	10.3037	6.70801	0	0
comp114275_c1_seq1	0	2.40218	0	12.9049	11.8326	5.43962	3.66795	3.85143	6.4831	0	0
comp114275_c2_seq1	0	0.445865	0	1.03877	0.414845	0.715162	0	0	0.243529	0	0
comp114275_c2_seq2	0.706015	1.64439	0.133888	10.2606	16.8964	9.86228	3.29931	2.16522	4.37364	0	0
comp114288_c0_seq1	17.8672	17.5336	14.0391	15.7289	15.9325	13.5361	21.6223	23.3242	16.8264	0	0
comp114292_c0_seq1	11.6565	15.7772	8.62646	5.58068	3.6431	4.98741	11.6253	3.48766	1.50962	0	0
comp114292_c0_seq2	10.1835	15.5238	14.7942	10.9145	13.6728	6.5573	4.78012	17.2327	11.7077	0	0
comp114293_c0_seq1	0	0	0	1.11112	2.2187	0	0	0	0	0	0
comp114294_c0_seq1	0	0	0	21.3321	9.56246	0	1.34738	0.707389	1.53096	0	0
comp114296_c0_seq1	15.4693	15.917	15.3902	13.2046	17.2266	14.3942	11.9878	15.8774	9.49351	0	0
comp114296_c0_seq2	0.244682	5.15382	0.371209	2.86326	3.31979	1.74872	3.4303	3.00158	5.08863	0	0
comp114298_c0_seq1	12.8251	22.8306	2.81615	14.1415	13.1015	2.85065	5.52018	10.5576	8.06438	0	0
comp114298_c0_seq2	13.0312	15.7648	28.066	6.7198	7.62997	8.16424	22.4285	20.7672	18.3796	0	0
comp114298_c0_seq3	5.29215	0.656223	8.35647	3.30232	3.54129	4.42081	5.11023	2.78229	1.4337	0	0
comp114301_c0_seq1	4.29537	0.113472	0.424992	2.3264	1.26693	2.18409	6.54551	2.06188	5.94986	0	0
comp114301_c0_seq2	25.9069	9.1517	10.7399	26.3817	22.0254	19.5723	178.432	168.142	66.1149	0	0
comp114301_c0_seq3	0	0	0.569533	0	0	0	0	0	0	0	0
comp114304_c0_seq1	0	0	0	0	0	0	0	0	0	0	0
comp114307_c0_seq1	2.2284	0	0	2.94415	2.09962	0.723917	1.95256	2.05023	0.49302	0	0
comp114307_c0_seq2	10.2537	19.7288	9.33363	37.545	44.4413	39.9722	10.1824	10.6917	14.0652	0	0
comp114308_c0_seq1	60.1987	66.295	47.091	30.1803	18.0794	70.2798	26.923	27.1158	29.5507	0	0
comp114308_c1_seq1	0	0	0	1.23845	0.824322	0	2.55529	4.02466	0	0	0
comp114308_c2_seq1	3.2231	19.7058	4.12577	17.3375	17.9932	26.6999	12.0025	24.4645	12.8357	0	0
comp114309_c0_seq1	1.16694	0.945375	0.442596	0.440502	0.439801	0	0.681662	0	0.516359	0	0
comp114309_c0_seq2	0.310572	0.754811	4.24055	0	0.702297	0.605354	0.544256	1.71444	0.412274	0	0
comp114312_c0_seq1	0	0.965784	0	2.31435	6.16177	27.8839	0.198965	1.04459	0.452148	0	0
comp114314_c0_seq2	11.1038	21.0221	9.79615	24.0556	31.2044	39.0516	70.0794	62.0364	44.8606	0	0
comp114317_c0_seq1	3.76841	0	3.57318	4.26754	5.681	6.12101	18.711	18.4912	5.83617	0	0
comp114320_c0_seq1	1.53939	4.36488	0.389238	27.1178	29.202	11.6687	2.0982	4.4063	1.36233	0	0
comp114327_c0_seq1	12.7545	17.9642	16.0401	16.1626	16.8299	16.2703	19.6406	22.5028	16.0788	0	0.538318
comp114330_c0_seq1	1.39005	0.527869	2.76788	3.73864	4.32206	3.0481	2.43597	3.83673	2.53721	0	0
comp114330_c0_seq2	1.71739	2.43479	1.30273	0.972429	1.61814	1.11582	0.501601	0	0.379962	0	0
comp114336_c0_seq1	1.10484	4.02777	20.7425	1.25117	2.49837	3.23025	6.77653	2.033	5.86653	0	0
comp114336_c1_seq1	5.37198	9.22706	10.2265	4.91359	3.38732	3.82587	6.51739	8.74435	5.21119	0	0
comp114350_c0_seq1	1.07376	6.46975	1.11994	2.12796	3.84447	6.45317	2.1953	3.95162	3.20709	0	0
comp114353_c0_seq1	2.05907	0.278019	0.52064	1.03636	1.03471	0	0	0.420987	0.303705	0	0
comp114353_c0_seq2	18.2961	18.4069	14.3312	28.2265	25.3334	27.1341	15.3343	16.1014	11.8797	0	0
comp114354_c0_seq1	33.9824	56.8811	40.1679	34.4669	28.2571	34.887	20.5251	21.5518	15.8762	0	0
comp114357_c0_seq1	20.252	21.0568	19.7163	39.7366	45.9183	63.3278	36.4392	44.0411	27.4589	1.57465	0
comp114359_c0_seq1	27.4877	26.8637	30.6145	34.0931	30.5856	35.7186	22.4285	33.7199	14.8659	0	0
comp114374_c0_seq1	10.0983	1.44369	2.70357	21.5262	6.71624	31.2614	0	0	3.94268	0	0
comp114374_c0_seq2	7.90895	0	1.16117	15.3127	12.9807	25.8587	0	0	0.677345	0	0
comp114378_c0_seq1	5.49341	0	1.87517	6.22102	8.69557	9.63676	7.70146	8.0867	9.48	0	0
comp114380_c0_seq1	1.86051	0	3.17541	5.26732	4.73305	6.34622	2.4453	5.99112	8.64414	0	0
comp114385_c0_seq1	32.7244	23.3727	40.5639	38.5313	28.6688	21.9657	59.2462	68.5903	43.1528	0	0
comp114386_c0_seq1	2.88535	2.92188	6.07363	1.08917	2.39236	3.18693	3.45519	0.619418	0.766039	0	0
comp114386_c0_seq2	23.3465	36.0616	27.9654	14.9485	15.9828	16.1287	21.3197	25.6489	17.9803	0	0
comp114387_c0_seq1	20.6513	17.118	13.3828	9.2927	5.56675	20.5262	129.661	135.14	86.5989	0	0
comp114387_c0_seq2	22.6761	1.77443	9.57787	0.778169	0	5.35749	31.0079	24.9724	7.75348	0	0
comp114393_c0_seq1	0	8.74027	0	0.525493	3.14794	3.61788	0	0	0	0	0
comp114397_c0_seq1	0.770639	0.979042	11.8774	2.14211	4.19819	6.8277	3.68316	0.515653	1.76699	0	0
comp114397_c0_seq2	21.9527	37.5143	14.1326	29.767	36.823	39.1297	12.1486	18.0714	10.1612	0	0
comp114403_c0_seq1	12.1737	0	0	0	0	0	54.0449	131.417	60.3311	849.613	808.314
comp114404_c0_seq1	0	0	0	0	0	0	1.0733	2.25398	0	0	0
comp114409_c0_seq1	8.21723	14.4912	13.6827	52.4291	54.1586	44.9248	14.4001	19.1771	14.8988	0	0
comp114416_c0_seq1	0	0	0	0	0	0	2.72128	0.952469	2.74849	0	0
comp114416_c0_seq2	0.237035	1.58424	0.269707	3.22117	0	0	6.23082	3.48933	5.34915	0	0
comp114416_c0_seq3	0.874561	1.99268	5.2243	2.97119	2.47205	0	10.7282	8.44867	3.19261	0	0
comp114420_c0_seq1	13.5658	13.0851	8.20019	21.5077	27.6088	23.302	8.98924	11.8571	7.8223	0	0
comp114423_c0_seq1	29.7985	48.8725	27.8347	16.4166	19.2361	29.8258	16.7597	19.08	18.7091	0.731865	0
comp114423_c0_seq2	1.75822	2.13657	0	4.64589	2.31925	2.28469	3.08115	0.539213	1.55598	2.13035	0
comp114424_c0_seq1	3.92392	10.1548	4.79549	1.97496	5.42249	7.93161	1.01873	4.54616	3.08674	0	0
comp114424_c0_seq2	22.9928	12.7515	18.2607	31.6303	26.1713	8.4219	199.033	256.693	168.589	0	0
comp114425_c0_seq1	6.85264	15.3027	9.11355	18.4432	21.5332	13.0099	14.816	14.2471	9.92359	0	0
comp114425_c0_seq2	4.20699	0.312998	7.03374	4.56975	5.92152	14.5593	1.35413	2.52775	2.39341	0	0
comp114428_c0_seq1	30.6424	30.0834	29.1658	30.3516	27.5656	25.388	41.2616	43.3256	33.2507	0	0
comp114437_c0_seq1	0	0	0	0.904188	0	0	0	0	0	0	0
comp114437_c0_seq2	7.13088	13.0658	13.4384	6.18271	6.42482	2.17175	5.46716	2.87032	5.62043	0	0
comp114437_c0_seq3	21.6969	26.3659	27.4161	17.1995	17.3012	18.4743	18.6109	20.1723	13.9462	0	0
comp114440_c0_seq1	0	0	0	0	0	0	0	0	0	0	0
comp114448_c0_seq1	0.475213	3.46486	0	3.22893	1.0746	6.48385	1.66556	3.49774	1.89249	0	0
comp114449_c0_seq1	0	0	0	0	0	0	0	0	0	0	0
comp114450_c0_seq1	0.314285	1.43219	1.07281	4.62685	4.44182	5.8196	1.92767	1.15662	1.2516	0	0
comp114450_c0_seq2	30.0746	12.4972	11.4066	31.3177	38.694	33.6897	36.9531	39.4377	32.1219	0	0
comp114453_c0_seq1	20.2157	20.4459	14.4934	5.74125	2.43615	8.02891	5.6638	5.71389	8.32827	0	0
comp114453_c0_seq2	17.2103	18.4711	24.8794	11.3425	17.6246	16.4978	14.2147	14.796	5.71152	0	0
comp114454_c0_seq1	0	0	0	0	0	0	0	0	0	0	0
comp114459_c0_seq1	7.56981	0	0.90665	23.4614	2.70278	0.776565	53.0622	23.4596	19.0395	0	0
comp114460_c0_seq1	25.0033	37.2202	22.2262	7.07875	8.83436	12.1838	22.456	13.2274	13.0689	0	0
comp114460_c0_seq2	12.0781	25.5706	22.9764	7.4801	7.04145	17.6566	18.5203	34.7264	24.3005	0	0
comp114462_c0_seq1	16.9263	11.0227	17.5803	15.5312	17.1749	12.8584	26.6199	17.7292	12.7901	0	0
comp114462_c0_seq2	6.9616	19.9904	9.00622	13.8234	14.7718	12.8257	2.50679	10.3533	11.8997	0	0
comp114469_c0_seq1	0	0	0	0.882745	0	0	0	0	0	0	0
comp114469_c1_seq1	0	3.42361	0	3.19049	0	0	0	0	0	0	0
comp114470_c0_seq1	14.5946	16.7852	34.6952	4.13192	8.62955	13.5705	21.0741	18.2918	13.8384	0	0
comp114470_c0_seq2	7.80328	8.92741	2.16557	9.22478	9.33922	8.68071	4.73611	9.876	6.26567	0	0
comp114471_c0_seq1	19.406	12.3806	1.10404	67.5772	68.8411	48.7001	28.4814	34.3697	15.7785	0	0
comp114471_c0_seq2	1.98094	0.133735	9.76723	6.72995	5.7238	8.15133	0.385717	0	3.79835	0	0
comp114471_c0_seq3	2.14882	0.145068	0.543332	4.05571	0.809852	0.93075	0	2.19667	0.316942	0	0
comp114478_c0_seq1	15.9135	18.302	3.55671	61.4653	53.9777	31.0178	26.3933	38.9558	26.5943	0	0
comp114478_c0_seq2	0.927752	7.97231	3.31768	6.45389	5.99406	4.39166	1.1613	0.975512	0.879684	0	0
comp114479_c0_seq1	9.354	3.31535	4.87817	23.3927	32.6096	15.1937	12.9772	10.0404	7.24331	0	0
comp114479_c1_seq1	20.2994	12.2084	13.4669	24.3907	27.3861	27.0931	20.6204	21.1454	14.9805	0	0
comp114480_c0_seq1	0	0	0	0	0	0	0	0	0	0	0
comp114482_c0_seq1	1.91098	0	0	0	0	0	2.00932	5.62621	2.53676	0	0
comp114482_c1_seq1	1.48728	0.5422	0	0	0	1.15958	11.468	9.30489	6.3178	0	0
comp114482_c2_seq1	0	0	0	0	0	0	2.31172	7.28208	4.37782	0	0
comp114483_c0_seq1	0.427795	5.19854	9.73518	0.968913	0.483686	0	2.24904	3.14872	2.83941	0	0
comp114483_c0_seq2	3.00516	0	2.99195	1.2762	2.54833	2.92876	3.29146	2.76488	6.48251	0	0
comp114491_c0_seq1	4.16062	0	0	0	0	0	1.45824	0	0	0	0
comp114493_c0_seq1	10.403	1.88279	18.6367	8.02099	13.0134	18.9827	3.297	13.644	2.49747	0	1.0206
comp114493_c0_seq2	22.493	41.842	10.5527	22.8163	21.3337	16.2071	31.9449	30.4043	21.2265	0	0.983085
comp114497_c0_seq1	5.60555	1.23851	1.15967	0.577092	1.15235	0	0	0	0	0	0
comp114500_c0_seq1	4.26869	0	0	0	0	0	64.333	76.9768	55.532	18.6198	15.7464
comp114505_c0_seq1	0	0	0	0	0	0	0	0	0	0	0
comp114510_c0_seq1	32.5379	34.435	24.508	34.5987	38.948	31.7107	40.2891	44.4126	30.2148	0	0
comp114512_c0_seq1	9.36489	0	0.626804	1.24768	1.86854	6.44245	3.86148	3.04098	2.1938	0	0
comp114512_c0_seq2	0	3.29797	6.17603	1.36596	2.72757	4.70214	1.05689	1.10976	4.80356	0	0
comp114512_c0_seq3	15.74	53.7249	12.642	13.6307	28.265	31.5821	4.05637	5.96299	2.45816	0	0
comp114515_c0_seq1	0	0	0	0.988206	0.394653	0.340177	1.83506	1.28457	1.85341	0	0
comp114518_c0_seq1	3.12486	3.85005	0.395063	6.9792	15.9972	14.7195	1.36903	0.798615	0.691357	0	0
comp114518_c0_seq2	3.32281	4.52895	5.51793	22.5775	19.3939	20.3053	4.24921	5.12277	4.2917	0	0
comp114521_c0_seq1	0.586945	0	0	0	0	0	0	0	0	0	0
comp114522_c0_seq1	28.8485	50.8704	41.2516	19.0106	19.0601	21.9971	23.9796	21.6748	17.0409	0	0
comp114523_c0_seq1	5.77774	8.42528	3.06791	7.8516	8.49237	9.38476	9.11257	8.85963	8.43671	0	0
comp114523_c0_seq2	22.266	14.173	9.16887	31.6991	29.251	20.6666	19.324	31.2164	18.8604	0	0
comp114524_c0_seq1	0	0	0	0	0	0	0	0	0	0	0
comp114525_c0_seq1	4.59638	7.5055	0.980609	11.7116	6.33371	11.4788	20.3888	17.1798	19.4486	0	0
comp114525_c0_seq2	12.6988	10.7834	10.9674	24.6032	30.2726	22.0679	52.819	57.1503	40.2135	0	0
comp114526_c0_seq1	3.55009	5.2066	3.48225	44.7778	51.6271	53.2099	19.951	20.949	16.9004	0	0
comp114526_c1_seq1	0	0	0	2.50235	5.62132	1.07675	0	2.033	2.19995	0	0
comp114528_c0_seq1	13.4122	11.5478	10.3336	13.9286	15.3685	13.3057	10.9088	11.1224	7.0658	0	0
comp114528_c1_seq1	1.83348	4.10793	0.912709	1.55724	1.68433	3.79709	1.40571	1.0543	1.36906	0	0
comp114529_c0_seq1	8.14259	7.96533	4.07656	28.4009	34.8002	30.9488	9.56044	11.8366	7.89056	0	0
comp114533_c0_seq1	18.1485	13.2992	16.0193	17.1892	12.3117	16.508	29.2982	45.1336	22.1933	0	0
comp114533_c0_seq2	1.6892	2.82246	12.1328	3.82586	6.80397	6.17344	7.77051	0.582801	2.38249	0	0.973612
comp114546_c0_seq1	10.8408	8.08033	9.53808	23.554	28.9324	22.6045	9.49883	11.8296	6.27502	0	0
comp114548_c0_seq1	1.19162	0	0	0	0	0	614.985	652.326	500.651	6094.4	8544.08
comp114548_c1_seq1	0.814932	0	0	0	0	0	201.364	215.935	156.86	1718.1	3554.75
comp114555_c0_seq1	0	0	0	0	0	0	4.58765	3.21142	2.31676	0	0
comp114555_c1_seq1	0	0	0	0.737078	0	1.26865	10.2654	7.18595	8.64006	0	0
comp114555_c2_seq1	1.38558	1.68374	0	0	0.5222	0	13.7594	14.4476	9.8096	0	0
comp114560_c0_seq1	1.45724	0	0	0	0	0	0	0	0	0	0
comp114567_c0_seq1	0	0	0	0	0	0	0	0	0	0	0
comp114568_c0_seq1	0.28376	0	0	0.642689	1.76458	0.276547	1.74045	1.30536	1.31839	0	0
comp114571_c0_seq1	2.68405	0.465948	3.19942	6.94754	2.45667	3.73687	3.35972	1.6463	1.86632	0	0
comp114571_c0_seq2	25.1815	32.0395	20.7091	23.5758	27.4848	29.401	16.3845	19.9567	13.0731	0	0
comp114572_c0_seq1	10.8062	12.6627	25.9087	32.779	34.036	18.054	13.5265	14.2032	8.19707	0	0
comp114572_c1_seq1	13.212	22.2227	8.98317	27.0045	30.0585	32.3474	20.0472	20.4571	10.0525	0	0
comp114573_c0_seq1	28.2639	19.2523	29.8522	38.7534	36.6855	43.7267	18.8793	27.2868	16.1518	0	0
comp114574_c0_seq1	25.4693	24.7249	34.9734	14.6836	18.9797	24.1449	35.9094	35.6819	24.0509	0	0
comp114576_c0_seq1	1.58769	4.47884	2.0646	3.85281	5.38535	3.53674	0	0	0.150543	0	0
comp114579_c0_seq1	69.4639	55.8381	65.411	59.8573	69.602	56.4927	18.6094	16.8957	8.58514	0	0
comp114579_c0_seq2	0.657378	2.59624	0.373993	2.23335	1.1149	3.52366	2.59202	4.83854	4.79955	0	0
comp114579_c0_seq3	10.6268	8.40886	5.34276	13.9934	13.6917	18.3047	18.1896	32.742	28.2134	0	0
comp114587_c0_seq1	24.184	24.6305	25.7827	23.6989	24.9148	24.0419	18.0938	19.7639	14.5339	0	0
comp114599_c0_seq1	0	0	0	26.0557	5.57448	0	0	0	0	0	0
comp114602_c0_seq1	0	0	0	0	0.495509	0	0	0	0	0	0
comp114605_c0_seq1	7.65989	1.31983	2.47161	18.5141	16.9981	28.0779	17.5306	19.249	16.3147	0	0
comp114605_c0_seq3	1.73519	12.4334	4.62953	6.30161	11.2978	18.1937	8.59813	10.1292	5.40109	0	0
comp114620_c0_seq1	10.5916	13.5054	15.022	29.9018	35.5046	31.8395	20.6525	29.6461	17.2285	0	0
comp114623_c0_seq1	4.59184	10.0869	12.459	9.20005	6.6561	7.11426	1.85697	4.11637	0.937769	0	0
comp114623_c0_seq2	0.470677	4.14673	2.00832	3.73113	7.98255	7.11002	11.1352	5.19652	2.18682	0	0
comp114623_c0_seq3	12.8808	25.6825	9.10675	20.9597	14.9878	18.0378	42.5155	45.5627	36.5216	0	0
comp114625_c0_seq1	4.0927	5.30498	11.3005	2.96626	2.89984	8.50912	7.2678	6.22557	1.73853	0	0
comp114625_c0_seq2	14.6517	18.414	11.7903	12.6809	15.4322	7.38395	7.12684	7.07329	7.91298	0	0
comp114631_c0_seq1	0	0	0	0.512235	0	1.7633	0	0	0	0	0
comp114634_c0_seq1	1.73279	0.987037	2.34131	0.245288	0.612244	0.844371	0	0.199281	0	0	0
comp114634_c0_seq2	1.39538	2.26087	2.64618	2.76534	3.28684	1.81321	0	0	0	0	0
comp114639_c0_seq1	15.5882	19.2512	17.8523	10.9827	8.20958	14.9445	11.7455	5.79279	6.13369	0	0
comp114639_c0_seq2	7.82429	10.9877	6.54439	7.98042	12.5375	11.4128	6.81035	10.0114	6.32817	0	0
comp114644_c0_seq1	0.221091	5.50771	0.251565	51.0765	42.496	20.2542	5.81171	6.50925	4.98934	0	0
comp114653_c0_seq1	0	0	3.99687	6.25109	10.2128	6.84681	5.27638	8.31047	7.9937	0	0
comp114653_c1_seq1	28.6576	20.333	20.8969	17.9366	25.0155	23.7847	30.7803	35.4952	22.3343	0	0
comp114657_c0_seq1	17.0131	21.0962	7.30867	21.4291	20.021	15.5655	17.9494	18.8473	8.75719	0	0
comp114657_c0_seq4	2.88274	2.67883	4.24481	1.53627	2.49246	5.94944	3.26881	4.36842	4.05184	0	0
comp114661_c0_seq1	18.4925	29.7935	23.2134	22.5631	20.6387	14.4179	22.7893	27.2223	18.0547	0	0
comp114661_c0_seq2	1.94807	0.417756	0.651935	3.89311	1.94346	5.13724	4.21712	1.47602	0.456352	0	0
comp114669_c0_seq1	4.50289	32.8709	0.594033	6.72516	5.68147	9.41283	14.4096	12.3685	9.00945	0	0
comp114669_c0_seq2	16.4959	6.55968	25.4839	9.94792	12.9648	12.809	18.5669	21.4699	21.0076	0	0
comp114670_c0_seq1	0	0	0	0.578587	1.44417	0	0	0	0	0	0
comp114672_c0_seq1	5.4592	15.0153	5.7125	20.4236	30.752	45.6035	5.89387	7.44437	4.91753	0	0
comp114673_c0_seq1	2.12875	0.277162	0.173012	0	6.87677	7.11302	4.52987	3.07771	0.403691	0	0
comp114673_c0_seq2	30.5259	24.4655	22.9652	27.4051	27.5886	22.7039	60.0054	62.4526	41.9883	0	0
comp114682_c0_seq1	11.3308	12.2876	15.1773	14.131	10.703	5.87083	14.8295	29.5591	14.4701	1.04271	0
comp114682_c0_seq2	2.73338	12.2068	9.01938	12.6912	11.2803	11.7211	9.10111	2.01187	5.07985	0	0
comp114687_c0_seq1	0.632095	0	0	0.715816	0	1.23205	0	1.16311	1.67817	0	0
comp114687_c0_seq2	0	0	0	0.524259	0.523425	0	0	1.70371	1.84362	0	0
comp114687_c0_seq3	0	0	0	0.889779	0.888363	0	0	0	0	0	0
comp114698_c0_seq1	0.286787	0.116167	0.435087	3.13946	2.70212	1.8633	0	0.351809	0.507598	0	0
comp114698_c0_seq2	4.42859	5.38159	4.93178	31.0513	36.5417	10.2849	8.75153	6.0684	3.2521	0	0
comp114706_c0_seq1	3.3426	0	0	3.15444	3.14942	1.08587	0	0	0.739531	0	0
comp114706_c1_seq1	2.40504	2.43549	3.34465	10.5917	8.15778	1.04173	0	0.983443	0.354734	0	0
comp114706_c1_seq2	9.4026	21.2406	10.1499	4.09538	4.63404	5.63912	2.95748	3.10542	0.960124	0	0
comp114712_c0_seq1	0	0	0	0.858979	0.857612	0	0	0	0	0	0
comp114713_c0_seq1	4.84439	6.17172	5.33429	8.84844	8.65767	5.17813	4.92936	10.0643	5.60098	0	0
comp114720_c0_seq1	0.884933	2.84203	1.29459	5.86969	6.71796	6.40666	5.76005	2.79147	2.34943	0	0
comp114720_c0_seq2	3.38564	24.5138	4.65485	12.6205	9.41042	5.22432	5.68588	11.681	8.42684	0	0
comp114720_c0_seq3	14.0765	0.518354	11.9721	10.1443	9.00277	6.37433	5.73098	6.01765	3.39747	0	0
comp114727_c0_seq1	0	0	0	2.40145	0.799209	0	0	0	0	0	0
comp114730_c0_seq1	4.3711	3.82757	0.438845	2.32943	2.90716	8.01877	0	0.47313	0	0	0
comp114730_c0_seq2	13.2217	33.26	20.2462	12.734	12.2946	26.9754	0.216543	0	0	0	0
comp114734_c0_seq1	0	2.28967	0	0	0	0	0	2.3114	0.833738	0	0
comp114735_c0_seq1	0.925885	0	0	0	0	0	61.6568	39.1854	67.5993	148.084	290.31
comp114741_c0_seq1	1.93347	0	0	0	0	0	0	0	0	0	0
comp114747_c0_seq1	0.943605	0	0	0	0	0	0	0	0	0	0
comp114748_c0_seq1	5.31368	6.64164	2.76392	3.26663	2.23151	5.32655	2.92658	3.91106	6.04605	0	0
comp114749_c0_seq1	10.1045	11.5582	8.99783	9.90055	11.2756	14.5574	10.3935	10.1858	7.93138	0	0
comp114751_c0_seq1	0	0	0	0	0	0	0	0	0	0	0
comp114751_c0_seq2	0	0	0	0	0	0	0	0	0	0	0
comp114752_c0_seq1	5.96046	12.5967	10.6153	27.5867	23.1476	12.6281	0.908286	0.47686	0	0	0
comp114753_c0_seq1	1.30519	0.237908	1.7821	4.58198	3.68927	1.0176	2.05852	1.68116	1.55933	0	0
comp114753_c0_seq2	0.721337	3.4186	3.11889	4.08439	6.36151	7.02999	3.03382	2.65465	2.68114	0	0
comp114762_c0_seq1	2.65786	0	0	0	0	0	32.604	34.235	13.4072	4791.96	3456.03
comp114765_c0_seq1	8.91361	12.7499	10.9874	18.7164	20.4713	17.374	17.2476	22.5525	18.9813	0	0
comp114765_c0_seq2	4.75001	3.74123	2.20192	3.18765	2.08857	5.65798	13.5651	7.44557	4.67072	0	0
comp114766_c0_seq1	7.15694	0.966341	7.69099	2.25136	2.69733	6.19999	0	0	0	0	0
comp114768_c0_seq1	8.47623	5.23596	6.75117	29.5966	28.9106	26.9851	14.854	13.7774	11.6269	0	0
comp114768_c0_seq2	4.50017	5.30774	2.71082	9.59289	9.87693	16.2531	3.71117	7.55007	8.43363	0	0
comp114769_c0_seq1	7.69835	0.550293	1.54578	5.38464	7.93611	6.61997	23.8073	28.3313	14.1266	0	0
comp114769_c0_seq2	48.7233	34.9611	34.8474	37.5727	28.3315	38.8922	169.142	163.941	116.729	0	0
comp114775_c0_seq1	0	0	0	0	0	0	0	0	0	0	0
comp114775_c1_seq1	0	1.37415	1.54401	0.512235	0	0	0	0	0.600445	0	0
comp114778_c0_seq1	0	0	0	0	0	0	0	0	0	0	0
comp114782_c0_seq1	6.2493	7.08297	6.2902	31.7105	41.1717	30.4521	0.84242	0.22114	0.319066	0	0
comp114783_c0_seq1	17.6486	20.0319	21.2775	16.4992	16.8975	12.5889	16.8458	17.6885	10.9662	0	0
comp114784_c0_seq1	12.4613	14.7478	11.7746	16.7501	17.6423	14.8902	19.6538	20.8363	15.6069	0	0
comp114787_c0_seq1	40.4329	50.4707	31.9224	148.267	139.012	93.8214	53.0214	61.2409	46.3707	0	0
comp114787_c1_seq1	0	0	0	3.17537	1.05677	0	1.63793	1.71986	1.24073	0	0
comp114792_c0_seq1	3.11018	0.343588	6.59515	2.72164	3.67636	6.06222	9.41427	7.02369	4.69165	0	0
comp114792_c0_seq2	2.58093	9.96246	0.518235	9.62797	5.32129	1.18368	3.45869	6.14595	3.62763	0	0
comp114792_c0_seq3	7.0487	4.46501	7.16702	14.6059	19.3305	17.5391	20.4996	18.4895	13.5376	0	0
comp114795_c0_seq1	3.27325	2.85892	1.16388	3.01177	1.04088	4.78506	3.9436	4.14087	2.57992	0	0
comp114795_c0_seq2	2.67517	2.01553	2.31336	3.87776	5.20244	9.1772	8.43848	7.67918	4.97167	0	0
comp114796_c0_seq1	0.324631	0.493112	6.0947	4.41155	1.10113	2.21465	1.99113	0.896026	1.07734	0	0
comp114796_c0_seq2	3.41609	3.3529	1.19598	22.021	24.0657	22.7925	14.5056	15.473	7.32534	0	0
comp114799_c0_seq1	16.7455	25.9266	16.4136	14.8509	13.3445	17.3029	19.0921	21.3465	14.864	0	0
comp114803_c0_seq1	22.223	17.7849	23.4799	14.5966	15.8656	19.5541	12.6847	14.8381	11.1258	0	0
comp114804_c0_seq1	5.70714	6.54999	5.29122	18.9104	18.8803	16.8922	20.3732	22.5591	16.8356	0	0
comp114804_c1_seq1	0.315542	0.287583	0.359033	0.893338	1.60545	1.5376	7.18854	11.9028	5.02644	0	0
comp114804_c1_seq2	1.80516	9.41427	1.54048	19.4204	20.0698	20.818	16.0807	12.4562	14.7771	0	0
comp114810_c0_seq1	0	0	0	3.12356	5.19765	1.79207	3.2224	1.6918	1.22048	0	0
comp114812_c0_seq1	12.0767	17.8101	7.07074	8.49787	12.3288	11.6554	7.80791	8.62998	11.5177	0	0
comp114812_c0_seq2	5.4588	13.761	2.77521	11.0484	8.66704	7.92343	2.03535	7.90751	5.39622	0	0
comp114812_c0_seq3	0.54873	0.400088	5.49439	2.7342	2.97802	5.98953	4.61573	1.81748	0.728419	0	0
comp114817_c0_seq1	3.94563	3.96803	3.4058	17.2566	21.9979	29.967	9.53716	9.76387	6.77287	0	1.25471
comp114819_c0_seq1	5.54416	2.40615	0.450594	2.24231	1.791	1.54377	2.77593	0	1.05138	0	0
comp114819_c1_seq2	12.5923	17.2902	14.6664	12.6882	13.0043	11.789	7.64531	11.6767	6.71266	0	0
comp114823_c0_seq1	0	0	0	0	0	0	0	0	0	0	0
comp114824_c0_seq1	5.04382	4.90338	6.88683	21.7051	32.5059	15.7299	9.72284	25.987	10.7128	0	0
comp114824_c1_seq1	12.5012	17.1291	13.2083	33.6591	33.7498	38.5394	31.7436	28.8716	20.9977	0	0
comp114826_c0_seq1	9.28344	12.0766	13.136	25.4739	32.1618	36.4217	7.71714	15.3303	9.16357	0	0
comp114826_c0_seq2	1.91883	0.259084	0.24259	0.724328	1.68741	1.66227	3.36262	0.392314	0.849061	0	0
comp114830_c0_seq1	10.2164	21.9478	15.7762	11.5696	6.60068	16.713	4.15619	9.73527	5.3279	0	0
comp114830_c0_seq2	3.68805	2.83054	1.98776	3.29726	2.63361	10.5937	4.42208	4.28611	4.89575	0	0
comp114830_c0_seq3	11.4511	28.7325	3.13672	15.1291	16.0641	10.7467	53.1411	49.1658	17.7344	0	0
comp114830_c0_seq4	59.6023	19.1722	21.9409	75.1893	74.3264	73.463	110.977	151.608	92.2096	0	0
comp114830_c0_seq6	6.60045	8.02082	15.7032	24.2361	16.9609	10.1363	12.9689	19.1382	9.02737	0	0
comp114833_c0_seq1	0	0	0	0	0	0	22.7157	32.3705	39.3305	154.815	452.542
comp114835_c0_seq1	0.814091	1.2366	0.694724	0.576198	1.72585	1.78514	0.891648	0.93625	1.08068	0	0
comp114835_c0_seq2	11.8529	21.3283	7.78072	27.1553	22.1639	33.5883	10.0661	10.7374	7.26196	0	0
comp114835_c0_seq3	0.783976	0.846829	1.78407	1.38104	1.37885	4.92385	1.06856	2.88517	2.19703	0	0
comp114844_c0_seq1	0.241683	0	0.274995	2.18955	1.63955	0.471078	10.5883	8.89438	6.73734	0	0
comp114844_c0_seq2	0.217196	0	0.741396	17.9553	15.9622	1.27004	54.4286	73.1376	44.9778	0	0
comp114849_c0_seq1	2.33323	0.742585	3.66619	15.4761	11.5572	6.06377	0	0	0	0	0
comp114863_c0_seq1	0.988539	0.120127	0.112479	0.559736	1.34123	1.92682	4.67733	3.4561	1.70592	0	0
comp114863_c0_seq2	14.4303	14.5508	6.754	13.6759	13.8856	9.77456	12.913	16.5721	11.6836	0	0
comp114864_c1_seq1	0	0	0	0	0	0	0	0	0	0	0
comp114876_c0_seq1	24.2166	28.1403	22.3879	15.0832	12.8346	23.6009	62.5958	66.0054	44.8043	0	0
comp114880_c0_seq1	2.47427	2.4319	17.223	2.38993	4.27857	7.51778	0.637644	1.20517	8.50105	0	0.67111
comp114880_c0_seq2	19.0031	20.2741	6.55481	17.1144	18.1868	15.0202	23.9929	21.2007	8.7397	0	0
comp114884_c0_seq1	111.952	135.705	124.641	66.5386	71.5671	93.571	104.915	84.2424	69.8773	0	0
comp114884_c0_seq2	65.3815	79.6136	102.164	40.5513	40.1846	65.8028	43.2394	94.9023	55.3385	0	0
comp114884_c0_seq3	24.5249	16.6939	15.4213	3.75879	3.33583	11.3217	10.6638	4.58067	4.77324	0	0
comp114888_c0_seq1	0.900892	0.895711	0.931877	3.43164	0.740795	2.23488	3.1575	3.01404	4.02258	0	0
comp114888_c0_seq2	2.26875	0.765826	1.24293	7.42228	8.74056	0.327567	23.4132	32.7792	15.9508	0	0
comp114894_c0_seq1	16.303	19.1722	22.7388	6.55115	7.13533	6.15039	0.921607	0.967708	2.09435	0	0
comp114894_c0_seq2	9.26755	21.6228	24.4642	12.5941	10.8975	15.8962	27.2844	32.0599	25.5889	0	0
comp114895_c0_seq1	24.1856	30.7372	8.37042	12.0968	20.8509	27.8921	22.0748	21.881	23.4103	0	0
comp114895_c0_seq2	11.2822	14.3271	2.56746	5.36616	9.43962	7.25697	1.77942	5.19008	1.79721	0	0
comp114895_c0_seq3	26.5252	41.5363	40.487	39.1965	37.6712	66.8338	52.1522	64.0862	36.7857	0	0
comp114895_c0_seq4	2.313	0.2219	6.23322	3.8601	3.57868	6.16938	5.12004	2.01606	7.43365	0	0
comp114896_c0_seq1	0	0	0	0	0	0	0	0	0	0	0
comp114901_c0_seq1	2.56956	0	0	1.45495	0.726317	0	2.25148	1.18205	0	0	0
comp114907_c0_seq1	17.3731	23.5477	15.8576	15.6745	17.4843	14.5127	20.241	19.8483	15.4593	0	0
comp114922_c0_seq1	1.04901	1.06229	0	3.95983	1.97677	2.04468	1.22554	2.57369	1.85669	0	0
comp114924_c0_seq1	19.0285	27.773	18.5918	7.84657	6.31404	5.2409	17.7604	23.977	19.7684	0	0
comp114924_c0_seq2	1.98006	0.180461	2.14032	2.01808	2.23875	4.82429	2.60243	4.9187	2.36561	0	0
comp114924_c0_seq3	13.5136	22.4941	20.8219	9.56465	5.72966	12.6213	15.2943	20.2038	11.0249	0	0
comp114931_c0_seq1	2.22421	0	0	0	0	0	0	0	0	0	0
comp114933_c0_seq1	11.4826	21.2792	16.3316	13.4911	16.553	12.8693	13.4569	20.4687	10.3841	0	0
comp114937_c0_seq1	0	0	0	0	2.02096	1.16133	1.04412	0	0	0	0
comp114938_c0_seq1	0.808252	1.96436	4.96614	10.0684	14.8044	17.0144	0.283281	0.594902	0.85834	0	0
comp114942_c0_seq1	1.29288	0.362561	0.11316	13.7402	16.417	19.5786	4.18279	1.83001	4.09259	0	0
comp114942_c1_seq1	1.4188	0	0	0.803362	0.802083	0	0	0	0	0	0
comp114944_c0_seq1	0	0	0	0	3.582	0	0	0	0	0	0
comp114944_c1_seq1	8.80683	13.8885	3.37776	20.3948	27.0752	20.059	11.6184	10.7429	7.75004	0	0
comp114946_c0_seq1	0	0	0	0	0	0	0	0	0	0	0
comp114946_c1_seq1	0	0.134788	0	0	0.752461	0	0	1.2246	0	0	0
comp114946_c1_seq2	7.09446	5.14243	3.89453	16.4911	13.2985	4.6094	3.59889	4.92404	2.72616	0	0
comp114946_c1_seq3	11.0466	14.4502	11.534	13.172	19.5428	17.3518	12.1843	10.4025	9.40215	0	0
comp114948_c0_seq1	0	0.783178	0.73332	0	1.09304	1.25621	6.21182	7.1155	3.42214	0	0
comp114952_c0_seq1	38.7192	64.9331	49.5073	46.7264	52.1796	46.3109	49.5187	46.2384	42.4425	0.710819	0.901689
comp114952_c0_seq2	15.7658	3.61372	11.816	5.13167	8.43244	6.80842	9.2646	20.3246	5.63941	0	0
comp114958_c0_seq1	14.0318	20.1629	19.6368	15.9483	13.2595	17.9673	11.8462	12.533	11.4208	0	0
comp114962_c0_seq1	8.852	9.70458	7.919	10.7145	15.593	11.3151	11.4096	10.0918	9.11105	0	0
comp114965_c0_seq1	6.17749	5.80718	8.48779	28.7748	36.7678	39.5305	12.4597	12.4395	11.9138	0	0
comp114966_c0_seq1	1.37783	0.446488	0.209032	0.104022	0.207712	1.61136	0.64388	1.01413	2.07289	0	0
comp114966_c0_seq2	19.8248	14.1927	16.0843	11.7133	17.737	23.353	33.8352	33.1487	33.6396	0	0
comp114967_c0_seq1	8.61828	12.2836	10.8601	8.20915	8.19609	8.47767	9.03352	12.0791	8.66053	0	0
comp114967_c0_seq2	5.06894	1.80461	5.04666	0.35877	1.20892	3.08755	0.832778	0.947305	1.31423	0	0
comp114974_c0_seq1	12.4743	8.48168	9.12453	10.7631	10.746	10.4205	30.7087	31.1517	14.9822	0	0
comp114974_c1_seq1	20.2078	10.9594	22.908	5.42444	7.86985	12.4	9.70573	2.61667	3.27863	0	0
comp114974_c1_seq2	37.4855	39.203	29.9132	24.7002	16.3156	20.3677	22.9627	37.693	22.018	0	0
comp114975_c0_seq1	1.08508	0.329646	0	5.5296	1.84027	2.64374	0.950764	0.998323	0.720203	0	0
[truncated: 15,883 more rows]

## Sheet: S9-HM-clust
Table S9: Annotated Cronartium ribicola genes with opposite expression patterns between cankered stems and infected Ribes leaves at urediniospore stage
Secreted Proteins						Candidate Effectors								CAZymes
Seq ID	HMM Acc	HMM Name	E-value	Heatmap Cluster		Seq ID	HMM Acc	HMM Name	HMM E-value	PHI Acc	PHI E-value	Heatmap Cluster		Seq-ID	CAZy hmm	E-value	Heatmap Cluster
Cr_121871_c0_seq1_m.25129	PF07859.8	Abhydrolase_3	2.9e-11	A11		Cr_111667_c0_seq3_m.11638	PF00004.24	AAA	2.8e-37	PHI_860	1.00501e-89	B4		Cr_125080_c0_seq1_m.34087	AA3	4.2e-50	C6
SB-contig403	PF06964.7	Alpha-L-AF_C	1.8e-29	A7		Cr_908593_c0_seq1_m.62376	PF00004.24	AAA	1.8e-05	PHI_1566	1.46142e-13	B4		Cr_128966_c0_seq1_m.52625	AA5	1.1e-140	C1
SB-contig384	PF00155.16	Aminotran_1_2	3.4e-32	A9		Cr_988194_c0_seq1_m.62526	PF00004.24	AAA	3.2e-11	PHI_1566	1.77438e-15	B4		Cr_128863_c0_seq17_m.51629	AA7	1.3e-46	C2
Cr_123493_c1_seq1_m.29098	PF00025.16	Arf	1.6e-43	A5		Cr_122240_c0_seq2_m.26010	PF00005.22	ABC_tran	2.8e-24	PHI_258	2.70196e-55	B2		Cr_120931_c1_seq2_m.22697	AA7	1.3e-74	C4
Cr_130161_c0_seq1_m.56564	PF00026.18	Asp	1.9e-58	A3		Cr_118737_c0_seq1_m.19851	PF00005.22	ABC_tran	2.9e-10	PHI_1141	5.00549e-08	B3		Cr_120931_c1_seq3_m.22703	AA7	1.2e-74	C4
Cr_128291_c0_seq2_m.47502	PF00026.18	Asp	4.9e-19	A9		Cr_119969_c0_seq1_m.20688	PF00005.22	ABC_tran	2.2e-10	PHI_1141	2.1879e-09	B4		Cr_128976_c0_seq1_m.52688	AA9	1.8e-26	C1
Cr_128967_c0_seq1_m.52635	PF00150.13	Cellulase	2e-10	A2		Cr_66343_c0_seq1_m.380	PF00005.22	ABC_tran	9.2e-16	PHI_2067	4.30151e-06	B4		Cr_128852_c4_seq1_m.51377	CE1	6.2e-06	C1
Cr_73646_c0_seq1_m.1885	PF00150.13	Cellulase	9.3e-07	A3		Cr_111750_c0_seq1_m.11876	PF00106.20	adh_short	4.2e-21	PHI_784	5.53141e-13	B1		Cr_125229_c0_seq1_m.34649	CE1	5.6e-10	C2
Cr_129058_c0_seq1_m.52956	PF00150.13	Cellulase	0.00031	A5		Cr_125843_c0_seq1_m.36906	PF00106.20	adh_short	1e-14	PHI_2034	3.88817e-06	B2		Cr_129452_c0_seq1_m.54394	CE14	4.3e-12	C6
Cr_96881_c0_seq1_m.9638	PF00150.13	Cellulase	1.9e-42	A7		Cr_125843_c0_seq2_m.36920	PF00106.20	adh_short	1e-14	PHI_2034	3.88817e-06	B2		Cr_116298_c0_seq1_m.18775	CE16	2.1e-19	C7
Cr_111426_c0_seq1_m.11143	PF05730.6	CFEM	5.9e-15	A2		Cr_125843_c0_seq3_m.36934	PF00106.20	adh_short	1e-14	PHI_2034	3.88817e-06	B2		Cr_128964_c0_seq1_m.52619	CE4	9.5e-29	C1
Cr_122192_c0_seq1_m.25892	PF05730.6	CFEM	1.9e-15	A2		Cr_112796_c0_seq1_m.14315	PF00106.20	adh_short	1.3e-17	PHI_59	8.46673e-06	B3		Cr_128987_c0_seq1_m.52710	CE4	1.8e-24	C1
SB172493_c2_seq1-m.83674	PF00379.18	Chitin_bind_4	3.1e-10	A9		Cr_74358_c1_seq1_m.6210	PF00106.20	adh_short	2.8e-20	PHI_784	5.62339e-16	B5		Cr_127411_c0_seq1_m.42976	CE4	8.2e-24	C2
Cr_126561_c0_seq3_m.39691	PF00135.23	COesterase	4.7e-102	A11		Cr_122122_c0_seq2_m.25750	PF00106.20	adh_short	5.6e-19	PHI_784	5.68075e-13	B6		Cr_127411_c0_seq2_m.42983	CE4	8.2e-24	C2
SB170348_c0_seq2-m.72638	PF00135.23	COesterase	9.6e-44	A6		Cr_112100_c0_seq1_m.12798	PF00106.20	adh_short	6.1e-32	PHI_2034	0	B7		Cr_125133_c0_seq7_m.34274	CE4	1.7e-06	C7
Cr_126986_c0_seq3_m.41216	PF00135.23	COesterase	3.5e-100	A8		Cr_112100_c0_seq2_m.12802	PF00106.20	adh_short	6.1e-32	PHI_2034	0	B7		Cr_112075_c0_seq1_m.12693	CE8	3.2e-69	C1
Cr_119560_c0_seq1_m.20498	PF07731.9	Cu-oxidase_2	7.3e-36	A8		Cr_111750_c0_seq2_m.11879	PF13561.1	adh_short_C2	1.2e-17	PHI_784	6.82356e-13	B2		Cr_128622_c0_seq1_m.49396	CE8	3e-46	C1
Cr_124948_c1_seq3_m.33741	PF07732.10	Cu-oxidase_3	1.1e-39	A11		Cr_129096_c0_seq1_m.53081	PF00248.16	Aldo_ket_red	2.2e-67	PHI_419	1.43822e-27	B1		Cr_114782_c0_seq1_m.17336	GH10	1.9e-94	C4
Cr_123673_c0_seq1_m.29890	PF07732.10	Cu-oxidase_3	1.4e-30	A3		Cr_130925_c0_seq1_m.57655	PF00248.16	Aldo_ket_red	1.6e-60	PHI_419	1.0683e-26	B6		Cr_121246_c0_seq1_m.23517	GH105	2.3e-21	C4
SB-contig362	PF07732.10	Cu-oxidase_3	1.6e-42	A6		Cr_123636_c1_seq3_m.29691	PF00501.23	AMP-binding	9.6e-55	PHI_2321	1.274e-10	B4		Cr_67216_c0_seq1_m.450	GH109	7.3e-07	C3
SB-contig352	PF07732.10	Cu-oxidase_3	2.8e-29	A7		Cr_73570_c0_seq1_m.1457	PF00501.23	AMP-binding	1.3e-53	PHI_508	6.02855e-12	B5		Cr_130367_c0_seq1_m.57030	GH12	2.1e-22	C7
Cr_121800_c0_seq2_m.24970	PF07732.10	Cu-oxidase_3	9e-44	A8		Cr_73570_c0_seq2_m.1469	PF00501.23	AMP-binding	1.3e-53	PHI_508	6.02855e-12	B5		Cr_128031_c0_seq27_m.46290	GH13	2e-24	C7
Cr_73801_c0_seq1_m.3119	PF00190.17	Cupin_1	3.9e-12	A3		Cr_111735_c0_seq1_m.11824	PF00501.23	AMP-binding	3.8e-74	PHI_2321	1.09224e-09	B7		Cr_128733_c0_seq1_m.50253	GH131	3.8e-20	C3
Cr_129226_c0_seq1_m.53566	PF01368.15	DHH	5.4e-12	A11		Cr_112564_c1_seq1_m.13774	PF00025.16	Arf	3e-80	PHI_339	5.55453e-07	B3		Cr_128963_c0_seq1_m.52607	GH16	1.8e-21	C1
SB176894_c0_seq1-m.106839	PF14308.1	DnaJ-X	2.8e-16	A7		Cr_125764_c2_seq1_m.36679	PF00006.20	ATP-synt_ab	2.3e-14	PHI_624	1.28865e-09	B3		Cr_128970_c0_seq1_m.52661	GH16	5.3e-18	C1
SB176894_c0_seq2-m.106843	PF14308.1	DnaJ-X	1.6e-14	A7		Cr_94929_c0_seq2_m.9536	PF00006.20	ATP-synt_ab	3.5e-23	PHI_624	3.55887e-06	B3		Cr_129063_c0_seq1_m.52989	GH16	7.5e-09	C1
Cr_128952_c2_seq1_m.52564	PF03330.13	DPBB_1	3.1e-09	A2		Cr_94929_c0_seq1_m.9533	PF00006.20	ATP-synt_ab	9.2e-35	PHI_624	5.79942e-12	B4		Cr_129391_c0_seq1_m.54198	GH16	2.2e-11	C1
Cr_128973_c0_seq1_m.52672	PF03330.13	DPBB_1	1.2e-05	A2		Cr_118798_c0_seq1_m.19871	PF02874.18	ATP-synt_ab_N	5.1e-14	PHI_645	2.04742e-10	B4		Cr_122685_c0_seq1_m.27059	GH16	1.9e-21	C4
Cr_129006_c0_seq1_m.52770	PF03330.13	DPBB_1	2.5e-07	A2		Cr_127738_c2_seq1_m.44710	PF00168.25	C2	1.4	PHI_376	0	B7		Cr_123342_c0_seq1_m.28539	GH16	3.1e-10	C8
Cr_126399_c0_seq1_m.39106	PF03330.13	DPBB_1	5.5e-09	A3		Cr_125424_c0_seq1_m.35410	PF00188.21	CAP	1.7e-16	PHI_184	5.24551e-18	B3		Cr_111070_c0_seq1_m.10331	GH17	4.1e-19	C1
Cr_127455_c1_seq1_m.43179	PF03330.13	DPBB_1	3.8e-10	A3		Cr_125424_c0_seq2_m.35416	PF00188.21	CAP	1.7e-16	PHI_184	5.24551e-18	B3		Cr_123251_c1_seq2_m.28326	GH18	4.6e-37	C3
Cr_126409_c3_seq1_m.39137	PF03330.13	DPBB_1	2.3e-08	A7		Cr_122755_c0_seq1_m.27235	PF00199.14	Catalase	3.4e-35	PHI_106	2.85998e-32	B4		Cr_121330_c0_seq1_m.23719	GH18	1.5e-21	C4
SB-contig358	PF03330.13	DPBB_1	3.2e-05	A7		Cr_126160_c0_seq2_m.38124	PF00690.21	Cation_ATPase_N	2.1e-09	PHI_2099	0	B4		Cr_121518_c0_seq1_m.24238	GH18	3.5e-64	C4
Cr_73526_c0_seq1_m.1334	PF08520.5	DUF1748	3.5e-21	A12		Cr_362335_c0_seq1_m.60720	PF00285.16	Citrate_synt	3.9e-47	PHI_447	9.41035e-66	B4		Cr_73531_c0_seq1_m.1356	GH18	5.8e-55	C4
Cr_73747_c0_seq1_m.2603	PF11327.3	DUF3129	1.7e-16	A2		Cr_663161_c0_seq1_m.61906	PF00285.16	Citrate_synt	4.3e-08	PHI_447	6.41008e-12	B4		Cr_74382_c0_seq1_m.6331	GH18	3.2e-50	C5
SB164681_c0_seq3-m.50237	PF04063.9	DUF383	1.2e-47	A13		Cr_121695_c0_seq1_m.24633	PF00270.24	DEAD	9.6e-44	PHI_423	9.0565e-29	B4		Cr_125147_c0_seq1_m.34347	GH2	9.3e-55	C8
Cr_122107_c0_seq1_m.25728	PF13499.1	EF-hand_7	1.2e-06	A5		Cr_128766_c0_seq1_m.50471	PF00270.24	DEAD	1.6e-42	PHI_423	1.80854e-76	B4		Cr_125147_c0_seq2_m.34360	GH2	9.3e-55	C8
SB151729_c0_seq1-m.24293	PF04137.10	ERO1	1.4e-120	A9		Cr_128766_c0_seq4_m.50478	PF00270.24	DEAD	6.8e-43	PHI_423	5.3406e-86	B4		Cr_122087_c1_seq1_m.25706	GH23	3.9e-12	C1
SB137086_c0_seq1-m.12891	PF03372.18	Exo_endo_phos	2.5e-29	A9		Cr_127140_c0_seq1_m.41762	PF00270.24	DEAD	1.7e-21	PHI_2549	1.53802e-22	B5		Cr_121766_c0_seq1_m.24884	GH26	8.3e-22	C1
SB-contig463	PF01565.18	FAD_binding_4	6e-27	A6		Cr_73683_c0_seq1_m.2151	PF00610.16	DEP	1.4e-12	PHI_675	0	B7		Cr_125907_c1_seq1_m.37145	GH26	1.4e-14	C1
Cr_123693_c0_seq1_m.29988	PF13668.1	Ferritin_2	1e-45	A1		Cr_73920_c0_seq1_m.4003	PF00782.15	DSPc	2.3e-06	PHI_2502	6.42471e-20	B7		Cr_120124_c0_seq1_m.20797	GH27	5.2e-05	C5
Cr_128951_c1_seq1_m.52546	PF13668.1	Ferritin_2	2.1e-48	A1		Cr_73747_c0_seq1_m.2603	PF11327.3	DUF3129	1.7e-16	PHI_256	3.55104e-12	B1		Cr_124431_c0_seq2_m.32637	GH3	8.4e-62	C3
Cr_122469_c0_seq2_m.26457	PF13668.1	Ferritin_2	4.2e-48	A3		Cr_73747_c0_seq2_m.2609	PF11327.3	DUF3129	1.2e-16	PHI_256	2.41672e-12	B1		Cr_123714_c0_seq1_m.30021	GH47	2.2e-120	C1
Cr_73727_c0_seq2_m.2417	PF04828.9	GFA	3e-15	A8		Cr_125013_c0_seq1_m.33896	PF00378.15	ECH	2.2e-28	PHI_2322	2.07925e-09	B7		Cr_119722_c0_seq1_m.20584	GH47	5.5e-126	C2
Cr_74299_c0_seq1_m.5946	PF14587.1	Glyco_hydr_30_2	2.8e-20	A8		Cr_121681_c1_seq1_m.24573	PF00254.23	FKBP_C	2.7e-12	PHI_2305	1.5404e-22	B3		Cr_66236_c0_seq1_m.378	GH47	1.3e-19	C3
Cr_114782_c0_seq1_m.17336	PF00331.15	Glyco_hydro_10	1.2e-93	A8		Cr_497778_c0_seq1_m.61372	PF00254.23	FKBP_C	3.4e-09	PHI_2305	1.5285e-20	B4		Cr_111827_c0_seq1_m.12055	GH5	1.6e-23	C1
SB-contig337	PF01670.11	Glyco_hydro_12	2.9e-17	A13		Cr_130671_c0_seq1_m.57448	PF01070.13	FMN_dh	4.2e-103	PHI_2570	1.23838e-63	B7		Cr_128967_c0_seq1_m.52635	GH5	2.6e-36	C1
SB-contig354	PF01670.11	Glyco_hydro_12	2.2e-18	A13		Cr_126828_c0_seq27_m.40654	PF04082.13	Fungal_trans	1.8e-13	PHI_734	2.75129e-26	B6		Cr_73646_c0_seq1_m.1885	GH5	3.4e-19	C1
Cr_130367_c0_seq1_m.57030	PF01670.11	Glyco_hydro_12	2.3e-12	A3		Cr_114782_c0_seq1_m.17336	PF00331.15	Glyco_hydro_10	1.2e-93	PHI_2208	3.52548e-79	B5		Cr_127553_c0_seq1_m.43564	GH5	2.3e-37	C3
Cr_128963_c0_seq1_m.52607	PF00722.16	Glyco_hydro_16	3.5e-32	A2		Cr_123251_c1_seq2_m.28326	PF00704.23	Glyco_hydro_18	1.5e-40	PHI_144	2.50544e-13	B4		Cr_111229_c0_seq1_m.10744	GH5	1.7e-13	C6
Cr_74382_c0_seq1_m.6331	PF00704.23	Glyco_hydro_18	1.9e-51	A10		SB67003_c0_seq1-m.627	PF00704.23	Glyco_hydro_18	1.2e-63	PHI_144	2.99845e-24	B4		Cr_111229_c0_seq3_m.10757	GH5	1.7e-13	C6
SB87003_c0_seq1-m.627	PF00704.23	Glyco_hydro_18	1.2e-63	A7		Cr_73531_c0_seq1_m.1356	PF00704.23	Glyco_hydro_18	3.7e-56	PHI_144	6.89483e-23	B5		Cr_122236_c0_seq1_m.25989	GH71	6.5e-94	C1
Cr_121518_c0_seq1_m.24238	PF00704.23	Glyco_hydro_18	2.1e-61	A8		SB-contig321	PF00295.12	Glyco_hydro_28	1.9e-105	PHI_1027	0	B3		Cr_74402_c0_seq1_m.6422	GH71	2.3e-62	C4
Cr_73531_c0_seq1_m.1356	PF00704.23	Glyco_hydro_18	3.7e-56	A8		Cr_125851_c1_seq1_m.36964	PF03198.9	Glyco_hydro_72	4.7e-57	PHI_33	3.11407e-56	B4		Cr_125851_c1_seq1_m.36964	GH72	5.3e-60	C3
SB154819_c0_seq1-m.28296	PF02156.10	Glyco_hydro_26	1.2e-12	A13		Cr_125851_c1_seq2_m.36967	PF03198.9	Glyco_hydro_72	1.3e-32	PHI_33	3.27502e-36	B4		Cr_127515_c0_seq2_m.43382	GH72	1.1e-43	C3
Cr_125907_c1_seq1_m.37145	PF02156.10	Glyco_hydro_26	3e-05	A2		Cr_127515_c0_seq2_m.43382	PF03198.9	Glyco_hydro_72	1.7e-44	PHI_522	5.67882e-31	B4		Cr_258420_c0_seq1_m.59849	GH79	8.8e-36	C3
SB-contig321	PF00295.12	Glyco_hydro_28	1.9e-105	A6		Cr_75388_c0_seq1_m.7206	PF03198.9	Glyco_hydro_72	5.4e-26	PHI_522	1.26638e-25	B4		Cr_122505_c0_seq1_m.26556	GH81	1.1e-27	C3
SB-contig385	PF00933.16	Glyco_hydro_3	5.8e-79	A6		Cr_128966_c0_seq1_m.52625	PF07250.6	Glyoxal_oxid_N	3.2e-43	PHI_352	4.43866e-136	B1		Cr_122505_c0_seq2_m.26564	GH81	4.7e-148	C6
Cr_122613_c0_seq1_m.26908	PF00251.15	Glyco_hydro_32N	1.6e-19	A13		Cr_128138_c0_seq2_m.46750	PF00009.22	GTP_EFTU	8.4e-26	PHI_1139	1.09394e-10	B3		Cr_122505_c0_seq3_m.26570	GH81	1.1e-27	C7
Cr_123714_c0_seq1_m.30021	PF01532.15	Glyco_hydro_47	2.3e-122	A2		Cr_128138_c0_seq3_m.46751	PF00009.22	GTP_EFTU	1.5e-25	PHI_1139	1.09394e-10	B3		Cr_127060_c0_seq2_m.41531	GH99	0.00029	C3
Cr_119722_c0_seq1_m.20584	PF01532.15	Glyco_hydro_47	7.7e-131	A7		Cr_128138_c0_seq5_m.46752	PF00009.22	GTP_EFTU	8.6e-26	PHI_1139	1.09394e-10	B3		Cr_98857_c0_seq1_m.9801	GT1	6.6e-36	C3
Cr_128976_c0_seq1_m.52688	PF03443.9	Glyco_hydro_61	7.6e-23	A2		Cr_128940_c0_seq10_m.52519	PF00009.22	GTP_EFTU	1.1e-19	PHI_1139	9.56722e-12	B3		Cr_128600_c2_seq1_m.49166	GT18	4.9e-17	C8
SB-contig380	PF03443.9	Glyco_hydro_61	9.7e-80	A9		Cr_128940_c0_seq11_m.52524	PF00009.22	GTP_EFTU	1.3e-33	PHI_1139	4.34326e-16	B3		Cr_73800_c0_seq1_m.3099	GT2	3.6e-05	C1
SB146550_c0_seq1-m.19884	PF03659.9	Glyco_hydro_71	1.1e-86	A7		Cr_128940_c1_seq1_m.52529	PF00009.22	GTP_EFTU	2.7e-17	PHI_1139	1.27407e-08	B4		Cr_74200_c0_seq1_m.5530	GT2	6e-06	C6
Cr_122505_c0_seq3_m.26570	PF03639.8	Glyco_hydro_81	3.8e-11	A11		Cr_73921_c0_seq1_m.4011	PF00009.22	GTP_EFTU		PHI_1139	1.46401e-06	B7		Cr_74327_c0_seq1_m.6084	GT2	8.2e-40	C6
Cr_122505_c0_seq2_m.26564	PF03639.8	Glyco_hydro_81	1.1e-125	A5		Cr_128766_c0_seq3_m.50477	PF00271.26	Helicase_C	1.4e-26	PHI_423	2.03033e-19	B3		Cr_74412_c0_seq1_m.6446	GT2	2.1e-12	C8
SB160683_c0_seq1-m.40228	PF00759.14	Glyco_hydro_9	4e-92	A7		Cr_112272_c1_seq2_m.13100	PF00349.16	Hexokinase_1	6.2e-67	PHI_217	3.31675e-19	B5		Cr_112077_c0_seq1_m.12702	GT20	1.9e-158	C8
Cr_128600_c2_seq1_m.49166	PF15024.1	Glyco_transf_18	5e-16	A11		Cr_128893_c3_seq3_m.51967	PF00012.15	HSP70	2.6e-175	PHI_2058	3.43211e-16	B3		Cr_122850_c0_seq2_m.27430	GT25	7.9e-21	C8
Cr_113952_c0_seq1_m.16017	PF01755.12	Glyco_transf_25	2.4e-08	A10		Cr_123484_c0_seq1_m.29039	PF00012.15	HSP70	1.9e-46	PHI_2058	3.18743e-12	B4		Cr_111750_c0_seq1_m.11876	GT26	4.6e-06	C1
Cr_73734_c0_seq2_m.2478	PF10342.4	GPI-anchored	6.3e-08	A2		Cr_126484_c1_seq1_m.39411	PF00012.15	HSP70	3e-64	PHI_2058	6.61425e-11	B4		Cr_111750_c0_seq2_m.11879	GT26	6.4e-06	C1
Cr_73876_c0_seq1_m.3671	PF10342.4	GPI-anchored	3.5e-12	A2		Cr_126665_c0_seq1_m.40123	PF00012.15	HSP70	2.2e-98	PHI_2058	7.15777e-10	B4		Cr_129398_c0_seq1_m.54224	GT3	1.3e-304	C6
Cr_125387_c0_seq1_m.35314	PF10342.4	GPI-anchored	3.2e-06	A7		Cr_128893_c4_seq1_m.51993	PF00012.15	HSP70	5.1e-55	PHI_2058	3.84296e-11	B4		Cr_123549_c0_seq1_m.29337	GT31	7.6e-05	C4
SB176635_c0_seq4-m.105686	PF10342.4	GPI-anchored	3.7e-15	A7		Cr_128893_c4_seq2_m.51995	PF00012.15	HSP70	1.9e-37	PHI_2058	1.04981e-10	B4		Cr_123549_c0_seq2_m.29343	GT31	7.6e-05	C4
Cr_121985_c0_seq1_m.25402	PF10342.4	GPI-anchored	5e-06	A8		Cr_76939_c0_seq1_m.7633	PF00012.15	HSP70	5e-46	PHI_2058	2.90865e-08	B4		Cr_123549_c0_seq3_m.29349	GT31	7.6e-05	C4
SB-contig342	PF07217.6	Het-C	9.3e-174	A8		Cr_130819_c0_seq1_m.57564	PF00012.15	HSP70	7.1e-154	PHI_2058	1.04244e-31	B6		Cr_123549_c0_seq4_m.29355	GT31	7.6e-05	C4
Cr_124063_c0_seq1_m.31391	PF00012.15	HSP70	1.5e-68	A12		Cr_124924_c0_seq1_m.33628	PF00183.13	HSP90	3.9e-72	PHI_463	6.1262e-73	B3		Cr_123549_c0_seq5_m.29361	GT31	7.6e-05	C4
SB138179_c0_seq1-m.13266	PF01764.20	Lipase_3	0.00022	A6		Cr_125692_c0_seq1_m.36459	PF00183.13	HSP90	5e-49	PHI_463	8.97748e-37	B3		Cr_120879_c0_seq1_m.22542	GT32	1e-14	C7
SB361101_c0_seq1-m.126513	PF00657.17	Lipase_GDSL	2.1e-06	A9		Cr_126956_c0_seq1_m.41057	PF00183.13	HSP90	8.1e-50	PHI_463	8.4461e-42	B3		Cr_74468_c0_seq1_m.6771	GT39	4.1e-68	C8
SB-contig323	PF12799.2	LRR_4	1.5e-09	A6		Cr_117656_c0_seq1_m.19335	PF00183.13	HSP90	1e-24	PHI_463	8.83407e-21	B4		Cr_115257_c0_seq1_m.18264	GT43	1.4e-21	C7
Cr_120124_c0_seq1_m.20797	PF02065.13	Melibiase	2.7e-06	A10		Cr_126956_c0_seq2_m.41061	PF00183.13	HSP90	1.1e-48	PHI_463	7.4782e-36	B4		Cr_115257_c0_seq2_m.18272	GT43	1.4e-21	C7
Cr_73759_c0_seq1_m.2714	PF00149.23	Metallophos	1.5e-07	A5		Cr_126956_c0_seq3_m.41065	PF00183.13	HSP90	7e-58	PHI_463	1.55742e-48	B4		Cr_127675_c1_seq1_m.44260	GT49	3.6e-05	C8
SB154067_c0_seq1-m.27232	PF00149.23	Metallophos	1.7e-09	A6		Cr_126956_c0_seq4_m.41068	PF00183.13	HSP90	1.6e-45	PHI_463	2.9284e-39	B4		Cr_127288_c1_seq1_m.42520	GT90	4.9e-64	C2
Cr_126500_c0_seq2_m.39478	PF03820.12	Mtc	3.6e-38	A9		Cr_126984_c0_seq1_m.41201	PF00817.15	IMS	2.8e-41	PHI_1407	6.61478e-107	B7		Cr_75980_c0_seq1_m.7355	PL1	4.6e-45	C3
Cr_125318_c0_seq1_m.35019	PF00293.23	NUDIX	1.8e-06	A7		Cr_128199_c0_seq1_m.47155	PF00225.18	Kinesin	7.6e-38	PHI_465	1.7336e-27	B4		Cr_75980_c0_seq2_m.7359	PL1	4.6e-45	C3
SB164250_c0_seq2-m.48340	PF02338.14	OTU	6.9e-13	A13		SB-contig323	PF12799.2	LRR_4	2.4e-08	PHI_241	1.84888e-10	B6		Cr_78727_c0_seq1_m.9022	PL1	5.7e-24	C3
Cr_113297_c0_seq1_m.14970	PF00067.17	p450	5.8e-84	A10		Cr_121927_c0_seq2_m.25299	PF13847.1	Methyltransf_31	1.5e-14	PHI_2351	3.77704e-149	B6		Cr_123339_c0_seq1_m.28523	PL15	7.4e-06	C6
Cr_74507_c0_seq2_m.6893	PF00544.14	Pec_lyase_C	4.6e-25	A13		Cr_126544_c0_seq3_m.39663	PF07690.11	MFS_1	1.5e-41	PHI_510	4.80335e-83	B2		Cr_113586_c0_seq1_m.15413	PL3	3.9e-21	C5
SB-contig401	PF03211.8	Pectate_lyase	7.9e-27	A10		Cr_75216_c0_seq1_m.7130	PF07690.11	MFS_1	1.5e-14	PHI_812	8.5815e-12	B3		Cr_113884_c0_seq1_m.15877	PL3	3e-15	C5
Cr_128622_c0_seq1_m.49396	PF01095.14	Pectinesterase	6.6e-26	A2		Cr_78007_c0_seq1_m.8679	PF12929.2	Mid1	9.3e-65	PHI_2274	5.33212e-24	B7
Cr_128837_c0_seq2_m.51234	PF00450.17	Peptidase_S10	5.7e-79	A10		Cr_118658_c0_seq1_m.19755	PF00067.17	p450	2.7e-41	PHI_438	2.14939e-22	B3
Cr_126706_c1_seq1_m.40299	PF00450.17	Peptidase_S10	1.1e-94	A7		Cr_118449_c0_seq2_m.19683	PF00067.17	p450	9.8e-20	PHI_2357	2.45806e-11	B4
Cr_124419_c1_seq2_m.32615	PF05577.7	Peptidase_S28	3e-49	A10		Cr_440415_c0_seq1_m.61149	PF00067.17	p450	6.2e-16	PHI_438	2.22553e-06	B4
Cr_128879_c0_seq1_m.51743	PF00082.17	Peptidase_S8	1.1e-44	A13		Cr_572266_c0_seq1_m.61695	PF00067.17	p450	3.3e-35	PHI_2357	5.07621e-19	B4
Cr_73601_c0_seq1_m.1566	PF00082.17	Peptidase_S8	2.3e-40	A5		Cr_125278_c0_seq1_m.34872	PF00067.17	p450	4.3e-66	PHI_2190	1.46332e-13	B5
Cr_127466_c0_seq1_m.43197	PF00082.17	Peptidase_S8	6.1e-46	A8		Cr_128717_c1_seq1_m.50153	PF00067.17	p450	2.7e-69	PHI_438	3.75971e-21	B5
Cr_127931_c6_seq3_m.45800	PF01328.12	Peroxidase_2	3.2e-07	A10		Cr_128717_c1_seq2_m.50162	PF00067.17	p450	2.7e-69	PHI_438	3.75971e-21	B5
Cr_111363_c0_seq2_m.11053	PF01328.12	Peroxidase_2	1.5e-08	A2		Cr_113297_c0_seq1_m.14970	PF00067.17	p450	5.8e-84	PHI_438	2.72418e-37	B6
Cr_111512_c0_seq1_m.11300	PF01328.12	Peroxidase_2	1.2e-12	A2		Cr_127008_c1_seq6_m.41297	PF00067.17	p450	6.4e-60	PHI_2357	8.18996e-36	B7
SB-contig335	PF01328.12	Peroxidase_2	4.5e-12	A5		Cr_74374_c0_seq1_m.6257	PF00786.23	PBD	2.8e-17	PHI_2233	0	B7
Cr_120183_c0_seq3_m.20941	PF01735.13	PLA2_B	1.6e-96	A11		Cr_78727_c0_seq1_m.9022	PF00544.14	Pec_lyase_C	1.2e-12	PHI_2476	6.13682e-07	B4
SB-contig377	PF01735.13	PLA2_B	1.2e-77	A6		Cr_74507_c0_seq2_m.6893	PF00544.14	Pec_lyase_C	4.6e-25	PHI_222	7.62808e-09	B6
SB-contig355	PF12222.3	PNGaseA	5.8e-82	A9		Cr_128622_c0_seq1_m.49396	PF01095.14	Pectinesterase	6.6e-26	PHI_1028	1.59826e-20	B1
Cr_128964_c0_seq1_m.52619	PF01522.16	Polysacc_deac_1	1.6e-26	A2		Cr_112075_c0_seq1_m.12693	PF01095.14	Pectinesterase	1.6e-47	PHI_1028	1.0082e-46	B2
Cr_128987_c0_seq1_m.52710	PF01522.16	Polysacc_deac_1	1.2e-21	A2		Cr_127492_c0_seq2_m.43264	PF01095.14	Pectinesterase	1.4e-44	PHI_1028	3.17157e-49	B6
Cr_113536_c1_seq2_m.15345	PF01522.16	Polysacc_deac_1	6.6e-28	A5		Cr_80664_c0_seq1_m.9102	PF00082.17	Peptidase_S8	1.1e-16	PHI_2117	5.42873e-40	B3
Cr_127411_c0_seq2_m.42983	PF01522.16	Polysacc_deac_1	1.6e-23	A6		Cr_86820_c0_seq1_m.9377	PF00082.17	Peptidase_S8	1.8e-12	PHI_2117	6.79018e-32	B4
SB-contig344	PF01522.16	Polysacc_deac_1	2.4e-21	A6		Cr_73593_c0_seq1_m.1537	PB010366	Pfam-B_10366	7.8e-13	PHI_346	5.18556e-68	B7
SB161799_c1_seq1-m.43257	PF09286.6	Pro-kuma_activ	2.5e-37	A6		Cr_126663_c0_seq1_m.40097	PB010948	Pfam-B_10948	5.3e-05	PHI_2237	1.51941e-53	B1
Cr_124372_c0_seq2_m.32480	PF00070.22	Pyr_redox	1.1e-08	A11		Cr_127291_c0_seq1_m.42568	PB011295	Pfam-B_11295	1.2e-07	PHI_2237	3.16674e-39	B4
Cr_126776_c0_seq1_m.40505	PF13883.1	Pyrid_oxidase_2	2.6e-21	A11		Cr_124907_c0_seq1_m.33599	PB000118	Pfam-B_118	0.00024	PHI_2358	2.2037e-96	B6
SB-contig341	PF13688.1	Reprolysin_5	6.7e-42	A7		Cr_127738_c4_seq1_m.44716	PB000123	Pfam-B_123	2.4e-19	PHI_97	0	B7
Cr_77604_c0_seq2_m.8387	PF00445.13	Ribonuclease_T2	5.1e-38	A11		Cr_123345_c0_seq1_m.28615	PB012320	Pfam-B_12320	0.00018	PHI_876	4.82238e-113	B4
Cr_112311_c0_seq1_m.13169	PF00428.14	Ribosomal_60s	6.4e-27	A4		Cr_685783_c0_seq1_m.62001	PB012320	Pfam-B_12320	4.3e-06	PHI_876	1.55121e-19	B4
SB-contig407	PF00665.21	rve	4.6e-10	A13		Cr_128475_c0_seq1_m.48557	PB012320	Pfam-B_12320	8.9e-09	PHI_876	1.90083e-10	B5
Cr_127924_c0_seq3_m.45693	PF00856.23	SET	7.3e-05	A7		Cr_121901_c0_seq1_m.25196	PB001375	Pfam-B_1375	1.5e-07	PHI_2296	2.85381e-15	B2
Cr_122087_c1_seq1_m.25706	PF01464.15	SLT	6.2e-14	A2		Cr_240983_c0_seq1_m.59666	PB001408	Pfam-B_1408	1.5e-05	PHI_2296	2.30022e-20	B3
SB-contig333	PF13474.1	SnoaL_3	6e-06	A9		Cr_113226_c0_seq1_m.14917	PB017478	Pfam-B_17478	1.4e-05	PHI_339	3.62668e-17	B5
SB-contig467	PF00080.15	Sod_Cu	1.2e-16	A10		Cr_73646_c0_seq1_m.1885	PB002368	Pfam-B_2368	1.1e-17	PHI_323	3.14265e-21	B2
Cr_73807_c0_seq1_m.3157	PF00080.15	Sod_Cu	3.6e-17	A2		Cr_127288_c1_seq1_m.42520	PB002521	Pfam-B_2521	1.3e-05	PHI_139	1.36902e-24	B6
SB-contig327	PF03070.11	TENA_THI-4	1.1e-13	A10		Cr_121126_c1_seq1_m.23205	PB003164	Pfam-B_3164	9e-05	PHI_515	6.56336e-144	B7
Cr_129055_c0_seq1_m.52949	PF00314.12	Thaumatin	7.4e-18	A4		Cr_121901_c0_seq1_m.25195	PB003669	Pfam-B_3669	1.7e-20	PHI_2297	5.23629e-21	B2
Cr_126333_c0_seq2_m.38850	PF04163.7	Tht1	1.1e-07	A8		Cr_128967_c0_seq1_m.52635	PB004205	Pfam-B_4205	5.6e-26	PHI_323	5.50635e-24	B1
Cr_127675_c2_seq2_m.44274	PF02466.14	Tim17	1e-31	A9		Cr_111827_c0_seq1_m.12055	PB004205	Pfam-B_4205	4.6e-49	PHI_323	1.82602e-12	B2
Cr_121071_c0_seq3_m.23037	PF00264.15	Tyrosinase	1.4e-26	A10		Cr_74178_c0_seq1_m.5420	PB004205	Pfam-B_4205	1.9e-14	PHI_323	1.77405e-28	B6
Cr_128977_c0_seq1_m.52695	PF00264.15	Tyrosinase	1.8e-36	A2		Cr_74178_c0_seq2_m.5425	PB004205	Pfam-B_4205	1.9e-14	PHI_323	1.77405e-28	B6
Cr_123538_c0_seq1_m.29284	PF00179.21	UQ_con	5.9e-38	A7		Cr_121063_c2_seq1_m.23021	PB004486	Pfam-B_4486	4.2e-05	PHI_815	2.07219e-10	B4
SB-contig334	PF11754.3	Velvet	3.8e-42	A13		Cr_128633_c2_seq1_m.49502	PB004624	Pfam-B_4624	2.3e-09	PHI_871	6.41125e-23	B3
						Cr_127369_c0_seq1_m.42895	PB004624	Pfam-B_4624	2e-28	PHI_876	1.8264e-78	B4
						Cr_127413_c0_seq2_m.43021	PB005202	Pfam-B_5202	0.00096	PHI_876	9.4451e-23	B3
						Cr_127273_c0_seq4_m.42474	PB005629	Pfam-B_5629	0.00033	PHI_1384	2.68054e-14	B3
						Cr_127273_c0_seq5_m.42484	PB005629	Pfam-B_5629	0.00033	PHI_1384	2.68054e-14	B3
						Cr_222635_c0_seq1_m.59484	PB009674	Pfam-B_9674	1.4e-09	PHI_876	5.04186e-26	B4
						Cr_77409_c0_seq1_m.8161	PF00169.24	PH	1.5e-08	PHI_528	3.39084e-101	B4
						Cr_129557_c0_seq1_m.54701	PF00069.20	Pkinase	7.8e-72	PHI_188	6.55363e-77	B2
						Cr_125841_c0_seq3_m.36898	PF00069.20	Pkinase	1e-06	PHI_2113	8.64519e-07	B4
						Cr_125841_c0_seq4_m.36902	PF00069.20	Pkinase	9.9e-07	PHI_2113	7.58823e-06	B4
						Cr_123777_c0_seq2_m.30217	PF00069.20	Pkinase	3e-59	PHI_2158	1.82392e-56	B5
						Cr_74414_c0_seq1_m.6475	PF00069.20	Pkinase	1.9e-38	PHI_227	5.57875e-34	B5
						Cr_123670_c0_seq5_m.29866	PF00069.20	Pkinase	1.6e-38	PHI_1235	0	B6
						Cr_113672_c0_seq1_m.15542	PF00069.20	Pkinase	4.1e-78	PHI_2158	3.09968e-113	B7
						Cr_123989_c0_seq7_m.31005	PF00069.20	Pkinase	7.6e-52	PHI_1190	6.2305e-112	B7
						Cr_125262_c0_seq4_m.34783	PF00069.20	Pkinase	2e-56	PHI_1202	7.40428e-28	B7
						Cr_125346_c1_seq1_m.35146	PF00069.20	Pkinase	4.1e-42	PHI_158	0	B7
						Cr_125346_c1_seq2_m.35150	PF00069.20	Pkinase	4.1e-42	PHI_158	0	B7
						Cr_126042_c1_seq1_m.37687	PF00069.20	Pkinase	1.6e-70	PHI_476	4.53889e-138	B7
						Cr_73614_c0_seq1_m.1662	PF00069.20	Pkinase	1.9e-38	PHI_188	1.69044e-18	B7
						SB-contig377	PF01735.13	PLA2_B	1.2e-77	PHI_105	9.06297e-64	B3
						Cr_128723_c1_seq77_m.50195	PF00550.20	PP-binding	1.1e-06	PHI_2259	7.20252e-13	B5
						Cr_76508_c0_seq1_m.7509	PF06325.8	PrmA	3.2e-12	PHI_2354	2.50682e-67	B4
						Cr_126501_c0_seq1_m.39497	PF00160.16	Pro_isomerase	1.7e-05	PHI_277	1.87718e-26	B4
						Cr_82075_c0_seq1_m.9204	PF00160.16	Pro_isomerase	6.2e-10	PHI_213	1.68984e-10	B4
						Cr_121277_c0_seq1_m.23593	PF00160.16	Pro_isomerase	3.8e-22	PHI_249	1.586e-13	B5
						Cr_113427_c0_seq1_m.15189	PF00160.16	Pro_isomerase	6.1e-45	PHI_213	2.89061e-51	B6
						Cr_114965_c0_seq1_m.17701	PF00160.16	Pro_isomerase	9.6e-49	PHI_249	7.41972e-28	B7
						Cr_99481_c0_seq1_m.9887	PF00071.17	Ras	2.5e-23	PHI_269	6.3447e-20	B3
						Cr_76505_c0_seq1_m.7505	PF00071.17	Ras	3e-30	PHI_269	4.74812e-24	B5
						Cr_121167_c0_seq2_m.23282	PF00071.17	Ras	5.9e-49	PHI_270	4.03862e-73	B7
						Cr_124316_c0_seq2_m.32335	PF00621.15	RhoGEF	1.1e-23	PHI_1647	1.64899e-12	B4
						Cr_123490_c0_seq1_m.29080	PF00621.15	RhoGEF	3.3e-37	PHI_675	1.95136e-21	B5
						Cr_77604_c0_seq2_m.8387	PF00445.13	Ribonuclease_T2	5.1e-38	PHI_811	5.32645e-31	B7
						Cr_128902_c2_seq1_m.52090	PF00078.22	RVT_1	1.1e-14	PHI_876	0	B5
						Cr_128902_c2_seq3_m.52111	PF00078.22	RVT_1	1.1e-14	PHI_876	0	B5
						Cr_73807_c0_seq1_m.3157	PF00080.15	Sod_Cu	3.6e-17	PHI_383	9.05266e-17	B1
						SB-contig467	PF00080.15	Sod_Cu	1.2e-16	PHI_383	1.46721e-07	B6
						Cr_78038_c0_seq1_m.8700	PF00081.17	Sod_Fe_N	1.8e-17	PHI_410	7.2341e-16	B4
						Cr_73875_c0_seq1_m.3655	PF00081.17	Sod_Fe_N	4.9e-32	PHI_420	7.07671e-72	B6
						Cr_127627_c0_seq3_m.43882	PF00083.19	Sugar_tr	6.2e-72	PHI_2240	1.14975e-16	B2
						Cr_73178_c0_seq1_m.861	PF00083.19	Sugar_tr	8.5e-127	PHI_2240	2.73066e-36	B3
						Cr_124947_c1_seq2_m.33719	PF04494.10	TFIID_90kDa	1.9e-27	PHI_2601	2.21617e-25	B7
						Cr_122181_c0_seq1_m.25857	PF01204.13	Trehalase	8.8e-92	PHI_123	3.25858e-49	B7
						Cr_125947_c1_seq1_m.37234	PF00400.27	WD40	0.0074	PHI_2601	2.18832e-61	B3
						Cr_295315_c0_seq1_m.60222	PF00400.27	WD40	4.6e-11	PHI_2601	6.29055e-32	B3
						Cr_73895_c0_seq1_m.3806	PF00400.27	WD40	0.00023	PHI_211	2.20672e-11	B4
						Cr_74054_c0_seq1_m.4968	PF00400.27	WD40	0.00034	PHI_211	1.11957e-12	B7
						Cr_125674_c0_seq1_m.36416	PF00096.21	zf-C2H2	2e-05	PHI_1353	2.80692e-10	B5
						Cr_125674_c0_seq2_m.36424	PF00096.21	zf-C2H2	2e-05	PHI_1353	2.80692e-10	B5
						Cr_125674_c0_seq3_m.36432	PF00096.21	zf-C2H2	2e-05	PHI_1353	2.80692e-10	B5
						Cr_130920_c0_seq1_m.57650	PF12874.2	zf-met	2.9e-07	PHI_1379	5.44078e-26	B7
						Cr_123403_c0_seq1_m.28728	PF13639.1	zf-RING_2	2.8e-14	PHI_2401	1.4489e-07	B4

## Sheet: S10-primers
Table S10: qRT-PCR primers for analysis of Cronartium ribicola genes
Sequence name	Sequence description (Top annotated Blastx hit)	Top Blastx Hit Species and Accession No.	Left Primera	Right Primera
comp111464_c1_seq1	secreted protein (#1)	Melampsora larici-populina, EGG01221	GACAGCAATGGACAGCTGAA	GCGTAGAGGAGGTCGAGTTG
comp129071_c0_seq1	E3 ubiquitin ligase complex SCF subunit sconC	Puccinia graminis, XP_003335788	GAACATGATTGAAGACGTTGGA	AGAGCATTTCTTGGTCCACATT
comp128960_c0_seq1	hesp-379-like protein	Melampsora medusae, ABS86309	GCTAGCTTGGCTGCTTCG	TGACGTATTCAGCGATCGAG
comp127760_c0_seq1	secreted protein (#2)	Melampsora larici-populina, EGG00492	CCTGCGGACGTGACTCTTA	ACCGTTCCTTGCATTTCAAC
comp128852_c4_seq1	protein nmt1	Melampsora larici-populina, XP_007415152	CTGACGTCACCGAGCTCAT	GCGGTGTAGTCATCCTTGGT
comp73779_c0_seq1	peptidyl-prolyl cis-trans isomerase b	Melampsora larici-populina, EGG06204	AGGCGGTGACTTTACCAATG	GTTGGGGCCAGAGTTGG
comp73723_c0_seq1	sphingosine hydroxylase	Melampsora larici-populina, EGG09714	ACTTCTGGCACCGAGCTTT	GAGGCCTGTCGGATAGACATAC
comp129094_c0_seq1	peptide methionine sulfoxide reductase	Melampsora larici-populina, EGF99429	ACGCAACCCTAATCGAGTTTT	GCTTGGCTTCAATATCTGCTG
comp126093_c0_seq2	transcription initiation factor iib	Melampsora larici-populina, EGG07155	GAAAACCGCAAGCTCAAAAG	CAACGGGTTACTCGGACCT
comp114103_c1_seq1	cmgc mapk protein kinase	Melampsora larici-populina, EGF98645	CGCCAATCACATCCATGA	GACCTCCACTTTCCGTCAATAG
comp126650_c0_seq1	agc pka protein kinase	Melampsora larici-populina, EGG03778	TCAGGTCTCGATAGACAATATCCA	GATGCTGGGTCGGGTTC
comp129682_c0_seq1	hsp90-like protein	Melampsora larici-populina, EGF98706	TGGAAAACCACAAAACGTCTC	CAGAAGGAAAAGAGCAGATTCAA
comp111426_c0_seq1	proline-rich antigen	Melampsora larici-populina, EGG12953	ACCGTCAGGTCCAATTCTTCT	GATGGCTGGGATCACGAC
comp128952_c2_seq1	expansin family protein	Melampsora larici-populina, EGG12955	CTCTTGAGAAGATGCCTGTGG	GGCCTTTAACTGTTCATTGAGG
comp128976_c0_seq1	glycoside hydrolase family 61 protein	Melampsora larici-populina, EGG03285	GTTTCAATGCTGTTCAAGGAATC	GTGAAGTGCCTCAAGGAAGC
comp128308_c0_seq1	hypothetical (secreted) protein (#4)	Melampsora larici-populina, EGG04968	CGTAGCCATCATTGTTGGTG	CCTGAAACCCGTAAATTCTCTG
comp73714_c0_seq2	secreted protein (#5)	Melampsora larici-populina, EGG06854	TCCTGAGCGGCATTGTAAG	CTGTTCCAACCAATTGTTACTCTG
comp111070_c2_seq1	glycoside hydrolase family 17 protein	Melampsora larici-populina, EGG07014	GGGATTACGGTTGGGAATG	CGAGCTTTAGGGCTTGGAG
comp123107_c0_seq2	efflux transporter	Melampsora larici-populina, EGG10520	TGATGTAAAGATTGTGCCAAGG	TCTCGCAGATCTACAATGGCTA
comp121766_c0_seq1	glycoside hydrolase	Mixia osmundae, GAA95168	ATTTCAGGTCCGAAACGTAAGA	GTTTCAATGTCAGCGTATTCCA
comp74178_c0_seq1	family 5 glycoside hydrolase	Melampsora larici-populina, EGG04960	CTTGCACGGTTTACCAGGAT	TCGGGCGTATAAGGTCTAGGT
comp129231_c0_seq1	alpha-tubulin	Melampsora larici-populina, XP_003319599	AAGAAGCCTTGGAGACCAGAG	TCGGAGACTGGAAGTGGTAAAT
a All primers were designed to have a Tm of 60°C using Primer3 software (http://bioinfo.ut.ee/primer3-0.4.0/).

[truncated: 4 more sheets: S11-qRT-PCR, S12-GO-Enrichment, S13-Ur-Ae-DEG, S14-Nd-DEG]
